# Supplementary material for: Clinical Significance and Immune Landscape of Recurrence-Associated Ferroptosis Signature in Early-Stage Lung Adenocarcinoma
Source: Front Oncol. 2022 Jan 27;12:794293. doi: 10.3389/fonc.2022.794293 (PMC8828635; doi:10.3389/fonc.2022.794293)
Supplement: Supplementary Table 1 — Clinical characteristics of patients with early-stage lung adenocarcinoma in the four datasets. [file Table_1.xlsx]

## Sheet: Sheet1
Table S1. Clinical characteristics of patients with early-stage lung adenocarcinoma in the four datasets.
Characteristics	TCGA-LUAD	GSE31210	GSE68465	GSE50081
No. of patients	369	226	363	127
Platform	Illumina RNAseq	Affymetrix U133 Plus 2.0 Array	Affymetrix U133A Array	Affymetrix U133 Plus 2.0 Array
Age (years)
Range	33-88	30-76	33-85	40-85
Median	66	60	64	68
Gender
Female	204	121	184	62
Male	165	105	179	65
Stage
I	257	168	271	92
II	112	58	92	35
Smoking history
Yes	185	111	250	92
No	184	115	113	35
EGFR status
EGFR-WT	323	99	-	-
EGFR-Mut	46	127	-	-
KRAS status
KRAS-WT	265	206	-	-
KRAS-Mut	104	20	-	-
Recurrence
Yes	137	64	165	37
No	232	162	198	90
RFS (months)
Range	0.4-241.6	4.8-115.5	0.3-175.9	0.2-99.2
Median	29.4	61.1	62.6	49.2
EGFR-WT: EGFR wild-type; EGFR-Mut: EGFR mutant; KRAS-Mut: KRAS mutant; KRAS-WT: KRAS wild-type; RFS: Recurrence-free survival.
