# Supplementary material for: Clinical Significance and Immune Landscape of Recurrence-Associated Ferroptosis Signature in Early-Stage Lung Adenocarcinoma
Source: Front Oncol. 2022 Jan 27;12:794293. doi: 10.3389/fonc.2022.794293 (PMC8828635; doi:10.3389/fonc.2022.794293)
Supplement: Supplementary Table 2 — Data information used in this study. [file Table_2.xlsx]

## Sheet: TCGA-LUAD
Sample	Age	Sex	OS (days)	Event	T	N	M	Stage	New_Event_Time (days)	Relapse	Therapy_type	Residual_tumor	Smoking	EGFR	KRAS
TCGA-05-4249-01	67	Male	1523	Alive	T2	N0	M0	Stage IB	1523	No	null	R0	No	WT	MUT
TCGA-05-4382-01	68	Male	607	Alive	T2	N0	M0	Stage IB	334	Yes	null	R0	No	MUT	WT
TCGA-05-4389-01	70	Male	1369	Alive	T1	N0	M0	Stage IA	1369	No	null	R0	No	WT	WT
TCGA-05-4390-01	58	Female	1126	Alive	T2	N0	M0	Stage IB	395	Yes	Chemotherapy	R0	Yes	WT	MUT
TCGA-05-4397-01	65	Male	731	Dead	T2	N1	M0	Stage IIB	731	No	null	R0	No	WT	WT
TCGA-05-4403-01	76	Male	578	Alive	T2	N0	M0	Stage IB	578	No	null	R0	Yes	WT	WT
TCGA-05-4405-01	74	Female	610	Alive	T2	N0	M0	Stage IB	610	No	null	R0	Yes	WT	WT
TCGA-05-4417-01	51	Female	455	Alive	T2	N0	M0	Stage IB	455	No	null	R0	Yes	WT	MUT
TCGA-05-4420-01	41	Male	912	Alive	T2	N0	M0	Stage IB	912	No	null	R0	No	WT	WT
TCGA-05-4422-01	68	Male	365	Alive	T2	N0	M0	Stage IB	365	No	null	R0	No	WT	WT
TCGA-05-4424-01	70	Male	913	Alive	T3	N0	M0	Stage IIB	153	Yes	Immunotherapy	R1	Yes	WT	WT
TCGA-05-4426-01	71	Male	791	Alive	T2	N0	M0	Stage IB	457	Yes	null	R0	No	WT	WT
TCGA-05-4427-01	65	Female	791	Alive	T2	N1	M0	Stage IIB	791	No	Chemotherapy	R0	Yes	WT	MUT
TCGA-05-4430-01	59	Female	761	Alive	T2	N0	M0	Stage IB	761	No	null	R0	No	WT	WT
TCGA-05-4432-01	66	Male	761	Alive	T2	N1	M0	Stage IIB	761	No	Chemotherapy	R0	No	WT	WT
TCGA-05-4433-01	82	Male	730	Alive	T2	N0	M0	Stage IB	730	No	null	R0	Yes	WT	MUT
TCGA-05-5423-01	65	Male	151	Alive	T2	N1	M0	Stage IIB	151	No	null	R0	Yes	MUT	WT
TCGA-05-5425-01	68	Male	882	Alive	T2b	N1	M0	Stage IIB	486	Yes	Chemotherapy;Immunotherapy	R0	Yes	WT	WT
TCGA-05-5428-01	57	Male	670	Alive	T1b	N1	M0	Stage IIA	670	No	Chemotherapy	R0	Yes	WT	WT
TCGA-05-5715-01	69	Female	62	Alive	T2a	N0	M0	Stage IB	62	No	null	R0	No	WT	WT
TCGA-35-3615-01	57	Male	14	Alive	T2	N0	M0	Stage IB	14	No	null	R0	No	WT	MUT
TCGA-35-4122-01	69	Male	225	Alive	T1	N0	M0	Stage IA	225	No	null	R0	Yes	WT	WT
TCGA-35-4123-01	38	Male	182	Alive	T1	N0	M0	Stage IA	182	No	null	R0	Yes	WT	WT
TCGA-38-4625-01	66	Female	2973	Alive	T2a	N0	M0	Stage IB	2973	No	null	R0	No	WT	WT
TCGA-38-4627-01	64	Female	1147	Dead	T1b	N1	M0	Stage IIA	1147	No	null	R0	No	MUT	WT
TCGA-38-4628-01	65	Female	1492	Dead	T2	N1	M0	Stage IIB	1083	Yes	Chemotherapy	R0	No	MUT	WT
TCGA-38-4629-01	68	Male	864	Dead	T3	N0	M0	Stage IIB	379	Yes	null	R0	Yes	MUT	WT
TCGA-38-4630-01	75	Female	1073	Dead	T2	N0	M0	Stage IB	524	Yes	null	R1	No	WT	WT
TCGA-38-7271-01	72	Female	800	Dead	T1	N0	M0	Stage IA	304	Yes	Chemotherapy;	R0	Yes	WT	WT
TCGA-38-A44F-01	80	Male	133	Alive	T2a	N0	M0	Stage IB	133	No	null	R0	Yes	WT	WT
TCGA-44-2655-01	65	Female	1324	Alive	T1	N0	M0	Stage IA	1009	Yes	null	R0	Yes	WT	WT
TCGA-44-2656-01	59	Male	1429	Alive	T2	N0	M0	Stage IB	568	Yes	null	Not Available	Yes	WT	WT
TCGA-44-2657-01	74	Female	1351	Alive	T2	NX	M0	Stage IB	1351	No	null	R0	Yes	WT	WT
TCGA-44-2659-01	65	Female	1367	Alive	T1	N1	M0	Stage IIB	1146	Yes	Chemotherapy	R0	Yes	WT	WT
TCGA-44-2661-01	69	Female	1159	Alive	T1	N0	M0	Stage IA	1159	No	null	R0	No	MUT	WT
TCGA-44-2662-01	65	Male	1280	Alive	T2	N0	M0	Stage IB	245	Yes	Chemotherapy	R0	Yes	WT	WT
TCGA-44-2665-01	55	Female	1301	Alive	T2	N1	M0	Stage IIB	1301	No	Targeted Molecular therapy;Chemotherapy	R0	No	WT	WT
TCGA-44-2668-01	51	Male	761	Dead	T2	N0	M0	Stage IB	433	Yes	null	R0	Yes	WT	WT
TCGA-44-3398-01	77	Female	1163	Alive	T1b	N0	M0	Stage IA	1163	No	null	R0	Yes	WT	WT
TCGA-44-3917-01	33	Female	1183	Alive	T2	N0	M0	Stage IB	1183	No	null	R0	No	WT	MUT
TCGA-44-3918-01	60	Female	1036	Alive	T1	N0	M0	Stage IA	511	Yes	Chemotherapy	R0	Yes	WT	WT
TCGA-44-3919-01	71	Female	1026	Dead	T1	N0	M0	Stage IA	921	Yes	null	R0	No	WT	WT
TCGA-44-4112-01	60	Female	808	Dead	T2a	N0	M0	Stage IB	619	Yes	Chemotherapy	R0	Yes	WT	WT
TCGA-44-5644-01	51	Female	863	Alive	T2a	N0	null	Stage IB	863	No	null	Not Available	No	WT	WT
TCGA-44-5645-01	61	Female	852	Alive	T1	NX	null	Stage IA	852	No	null	Not Available	Yes	MUT	WT
TCGA-44-6145-01	62	Female	595	Alive	T1	N0	M0	Stage IA	595	No	null	Not Available	Yes	WT	MUT
TCGA-44-6146-01	64	Male	728	Alive	T3	N0	M0	Stage IIB	631	Yes	Chemotherapy	Not Available	Yes	WT	MUT
TCGA-44-6147-01	67	Female	845	Alive	T1b	NX	M0	Stage IA	845	No	null	Not Available	Yes	MUT	WT
TCGA-44-6148-01	60	Male	704	Alive	T1b	N0	M0	Stage IA	704	No	null	RX	Yes	WT	WT
TCGA-44-6775-01	72	Female	705	Alive	T2a	N0	MX	Stage IB	684	Yes	null	RX	Yes	WT	WT
TCGA-44-6776-01	60	Female	2616	Alive	T1	N0	MX	Stage IA	2616	No	null	Not Available	Yes	WT	MUT
TCGA-44-6777-01	85	Female	987	Dead	T2	NX	MX	Stage IB	987	No	null	Not Available	Yes	WT	WT
TCGA-44-6778-01	59	Male	1864	Alive	T1	N0	MX	Stage IA	1864	No	null	Not Available	Yes	WT	WT
TCGA-44-6779-01	50	Female	500	Dead	T2	N1	MX	Stage IIB	232	Yes	Chemotherapy	Not Available	Yes	WT	WT
TCGA-44-7659-01	70	Male	691	Alive	T1b	N0	MX	Stage IA	691	No	null	Not Available	No	WT	WT
TCGA-44-7660-01	72	Male	592	Alive	T2	N0	MX	Stage IB	253	Yes	Vaccine	Not Available	No	WT	WT
TCGA-44-7661-01	69	Female	557	Dead	T2a	N0	M0	Stage IB	335	Yes	null	Not Available	Yes	WT	MUT
TCGA-44-7662-01	61	Male	218	Alive	T2a	N0	MX	Stage IB	218	No	null	Not Available	No	WT	WT
TCGA-44-7667-01	49	Female	1097	Alive	T3	N0	MX	Stage IIB	1097	No	null	Not Available	No	WT	WT
TCGA-44-7669-01	59	Male	574	Dead	T1b	N1	MX	Stage IIA	390	Yes	Chemotherapy	Not Available	No	WT	WT
TCGA-44-7670-01	47	Female	882	Alive	T1b	N1	M0	Stage IIA	882	No	Chemotherapy	Not Available	No	WT	WT
TCGA-44-7671-01	64	Male	889	Alive	T2a	N0	M0	Stage IB	883	Yes	null	Not Available	Yes	WT	MUT
TCGA-44-7672-01	52	Female	719	Alive	T1b	N0	M0	Stage IA	719	No	null	Not Available	No	WT	MUT
TCGA-44-8117-01	54	Female	385	Alive	T2a	N0	M0	Stage IB	385	No	Chemotherapy	Not Available	Yes	WT	MUT
TCGA-44-8119-01	73	Male	285	Alive	T3	N0	M0	Stage IIB	285	No	null	Not Available	No	WT	WT
TCGA-44-8120-01	58	Male	260	Alive	T2a	N0	M0	Stage IB	260	No	null	Not Available	No	WT	WT
TCGA-44-A479-01	73	Female	486	Alive	T2	N0	MX	Stage IB	437	Yes	null	R0	Yes	WT	WT
TCGA-44-A47A-01	78	Female	466	Alive	T2a	N0	MX	Stage IB	397	Yes	null	R0	Yes	WT	MUT
TCGA-44-A47B-01	79	Male	287	Alive	T2a	N0	M0	Stage IB	287	No	null	R0	Yes	WT	WT
TCGA-44-A47G-01	73	Female	351	Alive	T1	N0	M0	Stage IA	351	No	null	R0	Yes	WT	WT
TCGA-44-A4SS-01	73	Male	415	Alive	T1b	N0	M0	Stage IA	415	No	null	Not Available	Yes	WT	WT
TCGA-44-A4SU-01	67	Female	409	Dead	T1a	N0	MX	Stage IA	260	Yes	null	R0	Yes	MUT	WT
TCGA-49-4486-01	72	Male	2318	Dead	T1	N0	M0	Stage IA	2045	Yes	null	R0	Yes	WT	WT
TCGA-49-4487-01	72	Female	855	Dead	T1	N0	M0	Stage IA	697	Yes	null	R0	No	WT	WT
TCGA-49-4488-01	74	Female	869	Dead	T1	N0	MX	Stage IA	634	Yes	null	R0	Yes	WT	WT
TCGA-49-4501-01	67	Female	1421	Dead	T2	N0	M0	Stage IB	545	Yes	Chemotherapy	R0	No	MUT	WT
TCGA-49-4505-01	61	Female	428	Dead	T2	N1	M0	Stage IIB	417	Yes	null	R0	Yes	WT	MUT
TCGA-49-4506-01	68	Female	999	Dead	T2	N1	M0	Stage IIB	692	Yes	null	R1	No	WT	MUT
TCGA-49-4510-01	51	Female	896	Dead	T2	N1	M0	Stage IIB	502	Yes	null	R0	No	WT	MUT
TCGA-49-4514-01	79	Female	1700	Alive	T1	N0	M0	Stage IA	1700	No	null	R0	No	WT	WT
TCGA-49-6742-01	70	Male	488	Dead	T2a	N1	M0	Stage IIA	214	Yes	Chemotherapy;Immunotherapy	R0	No	WT	WT
TCGA-49-6744-01	64	Female	1683	Alive	T2a	N1	MX	Stage IIA	1683	No	Chemotherapy	R0	No	WT	WT
TCGA-49-6767-01	46	Female	677	Alive	T3	N0	MX	Stage IIB	677	No	null	R0	No	WT	WT
TCGA-49-AAQV-01	63	Female	677	Dead	T1	N1	MX	Stage II	509	Yes	null	R0	No	WT	WT
TCGA-49-AAR0-01	57	Male	4765	Alive	T1	N0	MX	Stage IA	4765	No	null	R0	No	WT	WT
TCGA-49-AAR2-01	64	Male	2224	Alive	T2	N0	MX	Stage IB	2224	No	Chemotherapy	R0	Yes	WT	WT
TCGA-49-AAR3-01	69	Male	1893	Alive	T2	N1	MX	Stage IIB	1893	Yes	null	R0	No	WT	WT
TCGA-49-AAR9-01	61	Male	260	Dead	T3	N0	MX	Stage IIB	260	No	null	R0	No	WT	WT
TCGA-49-AARE-01	51	Female	1229	Dead	T1	N0	MX	Stage IA	388	Yes	null	R0	Yes	WT	WT
TCGA-49-AARN-01	56	Female	1135	Dead	T1	N0	MX	Stage IA	1135	No	null	R0	No	WT	WT
TCGA-49-AARO-01	39	Female	3759	Alive	T1a	N0	MX	Stage IA	1144	Yes	null	R0	No	WT	MUT
TCGA-49-AARQ-01	41	Female	6732	Alive	T2	N0	MX	Stage I	6732	No	null	R0	Yes	WT	MUT
TCGA-49-AARR-01	68	Male	4992	Alive	T1	N0	MX	Stage IA	1099	Yes	null	R0	Yes	WT	WT
TCGA-4B-A93V-01	52	Female	300	Dead	T1b	N0	M0	Stage IA	251	Yes	null	R0	Yes	WT	MUT
TCGA-50-5049-01	70	Male	3094	Alive	T2	N0	M0	Stage IA	1568	Yes	null	Not Available	No	WT	WT
TCGA-50-5055-01	79	Female	1830	Dead	T1	N1	M0	Stage IIA	771	Yes	Chemotherapy	R0	No	WT	WT
TCGA-50-5066-01	72	Male	1442	Alive	T2	N0	M0	Stage IB	477	Yes	Chemotherapy	R0	No	WT	WT
TCGA-50-5068-01	59	Female	1499	Dead	T2	N1	MX	Stage IIB	686	Yes	Chemotherapy	Not Available	No	WT	WT
TCGA-50-5931-01	75	Female	434	Dead	T2	N0	M0	Stage IB	425	Yes	null	R0	No	WT	WT
TCGA-50-5932-01	75	Male	1235	Dead	T2	N1	M0	Stage IIB	1090	Yes	null	Not Available	No	WT	MUT
TCGA-50-5935-01	86	Female	653	Dead	T1	N0	M0	Stage IA	653	No	null	Not Available	No	WT	WT
TCGA-50-5939-01	85	Male	460	Dead	T2	N0	M0	Stage IB	460	No	null	Not Available	Yes	WT	WT
TCGA-50-5942-01	67	Female	1847	Alive	T1	N0	M0	Stage IA	1378	Yes	null	R0	Yes	WT	WT
TCGA-50-5944-01	69	Female	1750	Alive	T1	N0	M0	Stage IA	1750	No	null	R0	No	MUT	WT
TCGA-50-5946-01	62	Male	1617	Alive	T1	N0	MX	Stage IA	221	Yes	null	Not Available	Yes	WT	WT
TCGA-50-6590-01	72	Female	1288	Dead	T2	N0	M0	Stage IB	1288	No	Chemotherapy	Not Available	Yes	WT	WT
TCGA-50-6597-01	79	Female	1268	Dead	T2	N0	M0	Stage IB	1268	No	null	R0	No	WT	WT
TCGA-50-6673-01	84	Female	22	Dead	T1	N0	M0	Stage I	22	No	null	R0	No	MUT	WT
TCGA-50-7109-01	60	Male	308	Dead	T1	N0	M0	Stage IA	15	Yes	null	Not Available	No	WT	WT
TCGA-50-8457-01	63	Female	1125	Alive	T1a	N0	M0	Stage IA	1125	No	null	Not Available	Yes	WT	WT
TCGA-50-8459-01	68	Male	1119	Alive	T3	N0	M0	Stage IIB	432	Yes	Chemotherapy	Not Available	No	WT	MUT
TCGA-50-8460-01	74	Male	829	Alive	T1a	N0	M0	Stage IA	829	No	null	R0	No	WT	WT
TCGA-53-7626-01	76	Female	929	Dead	T1	N1	M0	Stage IIA	865	Yes	Chemotherapy	R0	Yes	WT	WT
TCGA-53-A4EZ-01	63	Male	1071	Alive	T2a	N1	MX	Stage IIA	1071	No	Chemotherapy	RX	Yes	WT	WT
TCGA-55-1592-01	65	Male	701	Dead	T2	N0	M0	Stage IA	452	Yes	null	R0	Yes	WT	WT
TCGA-55-1596-01	55	Male	2065	Alive	T2	N1	M0	Stage IIB	2065	No	Chemotherapy	R0	No	WT	WT
TCGA-55-6543-01	60	Female	435	Alive	T1b	N0	MX	Stage IA	435	No	null	Not Available	Yes	WT	WT
TCGA-55-6642-01	63	Male	2449	Alive	T2	N0	MX	Stage IB	2449	No	null	R0	No	WT	MUT
TCGA-55-6971-01	59	Female	1400	Alive	T2	N0	MX	Stage IB	1400	No	null	R0	Yes	WT	WT
TCGA-55-6972-01	72	Male	1632	Dead	T2	N0	M0	Stage IB	1632	No	null	R0	No	WT	WT
TCGA-55-6978-01	81	Male	176	Dead	T2b	N0	MX	Stage IIA	42	Yes	null	Not Available	No	WT	WT
TCGA-55-6979-01	59	Female	237	Dead	T2	N1	M0	Stage IIB	195	Yes	Chemotherapy	Not Available	No	WT	WT
TCGA-55-6980-01	56	Male	2109	Alive	T1	N0	M0	Stage IA	2109	No	null	R0	No	MUT	WT
TCGA-55-6982-01	79	Female	995	Dead	T2	N1	M0	Stage IIB	183	Yes	Chemotherapy	Not Available	No	WT	WT
TCGA-55-6983-01	81	Male	2823	Alive	T2	N1	M0	Stage IIB	2823	No	Chemotherapy	R0	No	WT	MUT
TCGA-55-6984-01	71	Female	760	Dead	T2	N1	M0	Stage IIB	724	Yes	Chemotherapy	Not Available	No	WT	MUT
TCGA-55-6985-01	58	Female	1233	Alive	T2	N0	MX	Stage IB	1233	No	null	R0	Yes	WT	WT
TCGA-55-6986-01	74	Female	3261	Alive	T2	N0	M0	Stage IB	3261	No	null	Not Available	No	WT	WT
TCGA-55-6987-01	77	Male	2137	Alive	T1	N0	M0	Stage IA	2137	No	null	Not Available	Yes	WT	WT
TCGA-55-7281-01	70	Female	872	Alive	T1b	N0	M0	Stage IA	339	Yes	Chemotherapy	R0	No	WT	MUT
TCGA-55-7284-01	74	Male	243	Dead	T3	N0	MX	Stage IIB	231	Yes	null	R0	No	WT	MUT
TCGA-55-7570-01	60	Male	824	Alive	T1a	N0	MX	Stage IA	824	No	null	R0	No	MUT	WT
TCGA-55-7573-01	72	Female	487	Alive	T1b	N0	MX	Stage IA	487	No	null	Not Available	Yes	MUT	WT
TCGA-55-7574-01	64	Female	995	Dead	T2a	N0	M0	Stage IB	478	Yes	Chemotherapy;	R1	Yes	WT	WT
TCGA-55-7576-01	54	Male	670	Alive	T2a	N0	M0	Stage IB	670	No	Chemotherapy	R0	No	WT	MUT
TCGA-55-7724-01	76	Female	705	Alive	T2a	N0	MX	Stage IB	705	No	null	R0	Yes	WT	WT
TCGA-55-7725-01	68	Female	442	Alive	T1a	N0	MX	Stage IA	442	No	null	R0	Yes	WT	MUT
TCGA-55-7726-01	72	Female	652	Alive	T1b	N0	MX	Stage IA	652	No	null	R0	Yes	WT	MUT
TCGA-55-7728-01	64	Female	704	Alive	T2a	N0	MX	Stage IB	704	No	null	R0	Yes	WT	MUT
TCGA-55-7815-01	76	Male	773	Alive	T2a	N0	MX	Stage IB	466	Yes	Chemotherapy	R0	No	WT	MUT
TCGA-55-7903-01	64	Male	567	Alive	T1b	N0	MX	Stage IA	567	No	null	R0	No	WT	WT
TCGA-55-7907-01	77	Male	343	Dead	T2a	N1	MX	Stage IIA	294	Yes	null	R0	Yes	WT	MUT
TCGA-55-7910-01	50	Female	1040	Alive	T2b	N0	M0	Stage IIA	1018	Yes	Chemotherapy	R0	Yes	WT	MUT
TCGA-55-7911-01	70	Female	537	Alive	T1a	N0	MX	Stage IA	515	Yes	null	R0	Yes	WT	MUT
TCGA-55-7913-01	61	Female	561	Dead	T1b	N0	MX	Stage IA	480	Yes	null	R0	No	WT	WT
TCGA-55-7994-01	81	Male	603	Alive	T3	N0	MX	Stage IIB	603	No	Chemotherapy	R0	No	WT	WT
TCGA-55-7995-01	73	Female	889	Alive	T1b	N0	M0	Stage IA	468	Yes	Chemotherapy	R0	Yes	WT	WT
TCGA-55-8085-01	64	Male	904	Alive	T1b	N0	M0	Stage IA	904	No	null	R0	No	WT	WT
TCGA-55-8087-01	59	Female	462	Alive	T2a	N0	MX	Stage IB	462	No	null	R0	No	WT	WT
TCGA-55-8089-01	56	Male	702	Dead	T1a	N0	M0	Stage IA	702	No	null	R0	No	WT	WT
TCGA-55-8090-01	80	Male	598	Dead	T1a	N0	M0	Stage IA	548	Yes	null	R0	No	WT	MUT
TCGA-55-8091-01	74	Male	600	Alive	T2	N0	MX	Stage IB	600	No	null	R0	Yes	WT	WT
TCGA-55-8092-01	75	Male	154	Dead	T3	N0	MX	Stage IIB	127	Yes	null	R0	Yes	WT	WT
TCGA-55-8096-01	67	Female	719	Dead	T2a	N0	MX	Stage IB	566	Yes	null	Not Available	No	MUT	WT
TCGA-55-8097-01	60	Female	476	Alive	T1a	N0	MX	Stage IA	476	No	null	R0	Yes	WT	MUT
TCGA-55-8203-01	69	Female	547	Alive	T1b	N0	M0	Stage IA	547	No	null	R0	No	WT	MUT
TCGA-55-8204-01	87	Female	515	Alive	T2a	N0	MX	Stage IB	515	No	null	R0	No	WT	WT
TCGA-55-8205-01	76	Female	599	Alive	T2b	N0	M0	Stage IIA	495	Yes	Chemotherapy;Targeted Molecular therapy	R0	Yes	WT	WT
TCGA-55-8206-01	56	Male	888	Alive	T1b	N0	M0	Stage IA	888	No	null	R0	No	MUT	WT
TCGA-55-8207-01	73	Male	977	Alive	T2a	N0	MX	Stage IB	977	No	null	R0	No	WT	MUT
TCGA-55-8208-01	73	Female	674	Alive	T1b	N0	M0	Stage IA	511	Yes	null	R0	No	WT	WT
TCGA-55-8299-01	61	Female	469	Dead	T1b	N0	MX	Stage IA	274	Yes	null	R0	Yes	WT	MUT
TCGA-55-8301-01	58	Male	534	Alive	T2a	N0	MX	Stage IB	238	Yes	Chemotherapy	R0	No	WT	WT
TCGA-55-8302-01	54	Male	478	Alive	T2	N0	MX	Stage IB	478	No	null	R0	No	WT	MUT
TCGA-55-8506-01	62	Female	11	Alive	T3	N0	MX	Stage IIB	11	No	null	R0	No	MUT	WT
TCGA-55-8507-01	53	Male	418	Alive	T1a	N0	MX	Stage IA	418	No	null	R0	No	WT	WT
TCGA-55-8508-01	60	Female	617	Alive	T2a	N1	MX	Stage IIA	617	No	Chemotherapy	R0	No	WT	MUT
TCGA-55-8510-01	55	Female	539	Alive	T2a	N0	MX	Stage IB	539	No	null	R0	No	WT	WT
TCGA-55-8511-01	73	Female	552	Alive	T2a	N0	MX	Stage IB	460	Yes	null	R0	No	WT	WT
TCGA-55-8513-01	77	Female	791	Alive	T3	N0	MX	Stage IIB	317	Yes	Chemotherapy	R0	No	WT	WT
TCGA-55-8514-01	70	Female	520	Alive	T2a	N0	MX	Stage IB	520	No	null	R0	Yes	WT	MUT
TCGA-55-8614-01	76	Male	536	Alive	T2a	N0	MX	Stage IB	536	No	null	R0	Yes	WT	WT
TCGA-55-8616-01	58	Female	48	Alive	T2a	N0	M0	Stage IB	48	No	null	R0	Yes	WT	MUT
TCGA-55-8619-01	72	Female	416	Alive	T3	N0	MX	Stage IIB	416	No	null	R0	No	WT	WT
TCGA-55-8621-01	75	Female	515	Alive	T1a	N0	MX	Stage IA	515	No	null	R0	Yes	WT	WT
TCGA-55-A48X-01	63	Female	689	Alive	T1b	N1	M0	Stage IIA	615	Yes	Chemotherapy	R0	Yes	WT	WT
TCGA-55-A48Y-01	69	Male	630	Alive	T2b	N0	M0	Stage IIA	630	No	Chemotherapy	R0	No	WT	WT
TCGA-55-A490-01	78	Male	99	Dead	T2b	N0	MX	Stage IIA	99	No	Chemotherapy	R0	Yes	WT	MUT
TCGA-55-A491-01	81	Female	626	Alive	T1b	N0	MX	Stage IA	626	No	null	R0	Yes	WT	WT
TCGA-55-A492-01	70	Female	596	Alive	T1a	N0	MX	Stage IA	596	No	null	R0	Yes	WT	WT
TCGA-55-A493-01	54	Female	28	Alive	T2a	N0	M0	Stage IB	28	No	null	R0	No	WT	WT
TCGA-55-A494-01	61	Female	481	Alive	T2a	N0	MX	Stage IB	481	No	null	R0	Yes	WT	MUT
TCGA-55-A4DF-01	88	Male	440	Dead	T1b	N0	MX	Stage IA	440	Yes	null	R0	Yes	WT	WT
TCGA-55-A4DG-01	71	Male	608	Alive	T1b	N0	MX	Stage IA	608	No	null	R0	Yes	WT	WT
TCGA-55-A57B-01	80	Female	546	Alive	T1b	N0	M0	Stage IA	546	No	null	R0	No	MUT	WT
TCGA-62-8395-01	80	Female	1216	Alive	T3	N0	M0	Stage IIB	395	Yes	null	R0	No	WT	WT
TCGA-62-8397-01	70	Female	1289	Alive	T3	N0	M0	Stage IIB	1289	No	null	R0	No	WT	WT
TCGA-62-A46O-01	65	Female	1454	Dead	T2	N0	M0	Stage IB	943	Yes	null	R0	No	WT	WT
TCGA-62-A46P-01	65	Male	594	Dead	T2	N0	M0	Stage IB	267	Yes	null	R0	No	WT	WT
TCGA-62-A46R-01	54	Female	1725	Dead	T2	N0	M0	Stage IB	1725	No	null	R0	No	WT	MUT
TCGA-62-A46S-01	73	Male	1653	Dead	T2	N0	M0	Stage IB	527	Yes	Targeted Molecular therapy	R0	No	WT	MUT
TCGA-62-A46V-01	78	Female	2199	Alive	T2	N0	M0	Stage IB	2199	No	null	R0	No	WT	WT
TCGA-62-A470-01	84	Male	1194	Dead	T2	N0	M0	Stage IB	539	Yes	null	R0	No	WT	WT
TCGA-62-A471-01	64	Male	1246	Alive	T2b	N1	M0	Stage IIB	1246	No	Chemotherapy	R0	Yes	WT	WT
TCGA-62-A472-01	70	Male	910	Alive	T3	N0	M0	Stage IIB	290	Yes	null	R0	No	WT	WT
TCGA-64-1676-01	58	Male	1728	Alive	T1a	N0	M0	Stage IA	1728	No	null	R0	No	WT	WT
TCGA-64-1681-01	61	Female	1167	Dead	T1	N0	M0	Stage IA	439	Yes	Chemotherapy	R0	Yes	MUT	WT
TCGA-64-5774-01	60	Male	2676	Alive	T2	N0	M0	Stage IB	246	Yes	null	R0	Yes	WT	MUT
TCGA-64-5778-01	60	Male	1305	Alive	T2	N0	M0	Stage IB	962	Yes	Chemotherapy	R0	Yes	WT	MUT
TCGA-64-5781-01	55	Female	1559	Alive	T2	N0	M0	Stage IB	96	Yes	Chemotherapy	R0	Yes	WT	WT
TCGA-64-5815-01	74	Male	866	Alive	T2	N1	M0	Stage IIB	866	No	Chemotherapy	R0	Yes	WT	MUT
TCGA-67-3770-01	70	Female	610	Alive	T1	N0	M0	Stage IA	610	No	null	R0	No	MUT	WT
TCGA-67-3771-01	77	Female	610	Alive	T1	N0	M0	Stage IA	610	No	null	R0	No	WT	WT
TCGA-67-3772-01	82	Female	573	Alive	T2	N0	M0	Stage IB	573	No	null	Not Available	No	MUT	WT
TCGA-67-3773-01	84	Female	427	Alive	T2	N0	M0	Stage IB	427	No	null	R0	No	WT	MUT
TCGA-67-3774-01	73	Female	385	Alive	T2	N0	M0	Stage IB	385	No	null	RX	No	WT	MUT
TCGA-67-6215-01	52	Female	174	Alive	T2a	N0	M0	Stage IB	174	No	Chemotherapy	R0	No	WT	WT
TCGA-67-6216-01	57	Female	141	Alive	T1a	N0	M0	Stage IA	141	No	null	R0	No	WT	WT
TCGA-67-6217-01	73	Female	422	Alive	T2a	N1	M0	Stage IIA	296	Yes	Chemotherapy	R0	Yes	MUT	WT
TCGA-69-7760-01	73	Male	202	Alive	T3	N0	M0	Stage IIB	202	No	Chemotherapy	Not Available	No	MUT	WT
TCGA-69-7761-01	84	Male	186	Alive	T2a	N0	MX	Stage IB	186	No	Chemotherapy	Not Available	Yes	WT	WT
TCGA-69-7763-01	69	Male	690	Alive	T1b	N0	M0	Stage IA	690	No	null	Not Available	Yes	WT	WT
TCGA-69-7764-01	75	Male	414	Alive	T1b	N0	M0	Stage IA	414	No	null	Not Available	Yes	WT	WT
TCGA-69-7973-01	42	Female	230	Alive	T2a	N0	M0	Stage IB	230	No	Chemotherapy	Not Available	Yes	WT	MUT
TCGA-69-7978-01	59	Male	134	Alive	T2b	N1	MX	Stage IIB	134	No	null	Not Available	No	WT	MUT
TCGA-69-7979-01	71	Female	408	Alive	T2a	N0	MX	Stage IB	408	No	null	Not Available	No	WT	WT
TCGA-69-7980-01	70	Female	411	Alive	T1b	N0	M0	Stage I	411	No	null	Not Available	Yes	WT	MUT
TCGA-69-8253-01	59	Female	426	Alive	T1a	N1	MX	Stage IIA	426	No	Chemotherapy	Not Available	Yes	WT	MUT
TCGA-69-8255-01	71	Male	129	Alive	T1a	N0	M0	Stage IA	129	No	null	Not Available	No	WT	WT
TCGA-69-8453-01	77	Male	813	Alive	T3	N0	MX	Stage IIB	344	Yes	Chemotherapy	Not Available	Yes	MUT	WT
TCGA-69-A59K-01	60	Female	591	Alive	T3	N0	M0	Stage IIB	591	No	Chemotherapy	Not Evaluated	Yes	WT	WT
TCGA-71-6725-01	48	Female	256	Alive	T2	N0	M0	Stage IB	164	Yes	Chemotherapy	RX	No	WT	WT
TCGA-71-8520-01	60	Female	210	Dead	T2	N0	M0	Stage IB	179	Yes	null	R0	No	MUT	WT
TCGA-73-4658-01	80	Female	1600	Dead	T2	N0	M0	Stage IB	1600	No	null	R0	No	WT	WT
TCGA-73-4662-01	65	Female	2515	Alive	T1	N0	M0	Stage IA	21	Yes	null	R0	Yes	WT	MUT
TCGA-73-4668-01	66	Female	467	Alive	T2	N1	M0	Stage IIB	236	Yes	Chemotherapy	R0	Yes	WT	WT
TCGA-73-7498-01	58	Female	1189	Alive	T1b	N0	M0	Stage IA	1189	No	Chemotherapy	R0	Yes	WT	MUT
TCGA-73-7499-01	81	Female	1531	Dead	T2a	N0	M0	Stage IB	1447	Yes	null	R0	No	WT	WT
TCGA-73-A9RS-01	41	Male	340	Dead	T3	N0	M0	Stage IIB	107	Yes	Chemotherapy	R0	No	WT	WT
TCGA-78-7143-01	62	Female	4961	Dead	T2	N0	M0	Stage IB	1500	Yes	null	R0	No	WT	WT
TCGA-78-7147-01	67	Female	586	Dead	T2	N1	M0	Stage IIB	578	Yes	null	R0	No	MUT	WT
TCGA-78-7148-01	71	Male	626	Dead	T2	N1	M0	Stage IIB	182	Yes	null	R0	No	WT	MUT
TCGA-78-7150-01	59	Male	666	Dead	T2	N1	M0	Stage IIB	139	Yes	Chemotherapy	R0	Yes	WT	WT
TCGA-78-7152-01	65	Male	1215	Dead	T2	N0	M0	Stage IB	1202	Yes	null	R0	Yes	WT	WT
TCGA-78-7153-01	65	Female	3635	Alive	T2	N0	M0	Stage IB	3635	No	null	R0	Yes	WT	WT
TCGA-78-7155-01	68	Male	1171	Dead	T2	N0	M0	Stage IB	209	Yes	Chemotherapy	R0	Yes	MUT	WT
TCGA-78-7159-01	60	Female	1974	Alive	T1	NX	M0	Stage IA	1974	No	null	R0	Yes	WT	WT
TCGA-78-7161-01	69	Female	291	Dead	T3	N0	M0	Stage IIB	162	Yes	Chemotherapy;	R1	Yes	WT	MUT
TCGA-78-7162-01	75	Male	3169	Dead	T1	N0	M0	Stage IA	2218	Yes	null	R0	No	WT	WT
TCGA-78-7163-01	60	Male	7248	Alive	T2	N0	M0	Stage IB	7248	No	null	R0	Yes	WT	WT
TCGA-78-7166-01	84	Male	258	Dead	T2	N1	M0	Stage IIB	258	No	null	R0	Yes	WT	MUT
TCGA-78-7535-01	45	Male	949	Dead	T2	N0	M0	Stage IB	809	Yes	Chemotherapy	R0	No	WT	WT
TCGA-78-7537-01	72	Male	1622	Dead	T2	N0	M0	Stage IB	1622	No	null	R0	Yes	WT	WT
TCGA-78-7539-01	75	Female	791	Alive	T2b	N0	M0	Stage IIA	688	Yes	Chemotherapy	R0	Yes	WT	MUT
TCGA-78-7540-01	66	Female	1197	Dead	T2	N0	M0	Stage IB	1197	No	null	R0	No	WT	MUT
TCGA-78-7542-01	56	Male	321	Dead	T2	N0	M0	Stage IB	321	No	null	R0	No	WT	WT
TCGA-78-7633-01	67	Male	1528	Dead	T2	N0	M0	Stage IB	1450	Yes	null	R0	Yes	WT	WT
TCGA-78-8640-01	59	Male	7062	Alive	T1	N1	M0	Stage IIA	7062	No	null	R0	No	WT	WT
TCGA-78-8648-01	58	Female	1209	Dead	T3	N0	M0	Stage IIB	720	Yes	null	R0	No	WT	WT
TCGA-78-8655-01	77	Female	2360	Alive	T1	N0	M0	Stage IA	2360	No	null	R0	Yes	WT	MUT
TCGA-78-8660-01	69	Male	321	Dead	T2	N1	M0	Stage IIB	242	Yes	null	R0	Yes	WT	WT
TCGA-78-8662-01	53	Female	3361	Dead	T2	N0	M0	Stage IB	3044	Yes	null	R0	No	WT	WT
TCGA-83-5908-01	59	Female	824	Alive	T1	N0	M0	Stage IA	824	No	null	R0	Yes	WT	MUT
TCGA-86-6562-01	52	Male	376	Dead	T2a	N1	M0	Stage IIA	274	Yes	Chemotherapy	R0	No	WT	WT
TCGA-86-6851-01	73	Female	179	Alive	T1b	N1	M0	Stage IIA	179	No	null	Not Available	No	WT	WT
TCGA-86-7713-01	70	Male	1157	Alive	T2b	N0	M0	Stage IIA	1157	No	Chemotherapy	R0	No	WT	MUT
TCGA-86-7953-01	69	Female	997	Alive	T1b	N0	M0	Stage IA	997	No	null	RX	No	WT	MUT
TCGA-86-7954-01	68	Female	605	Alive	T2	N0	M0	Stage IB	605	No	Chemotherapy	R0	Yes	WT	WT
TCGA-86-7955-01	62	Male	1072	Alive	T2a	N0	M0	Stage IB	820	Yes	Chemotherapy	RX	No	WT	WT
TCGA-86-8054-01	61	Male	1148	Alive	T2b	N1	M0	Stage IIB	1148	No	Chemotherapy	R0	No	WT	MUT
TCGA-86-8055-01	79	Male	124	Dead	T2a	N1	M0	Stage IIA	124	No	null	R0	No	MUT	WT
TCGA-86-8073-01	58	Male	740	Alive	T2a	N0	M0	Stage IB	740	No	null	R0	No	WT	WT
TCGA-86-8074-01	62	Female	24	Alive	T1b	N1	M0	Stage IIA	24	No	null	R0	No	MUT	WT
TCGA-86-8075-01	66	Female	694	Dead	T2	N0	M0	Stage IB	199	Yes	Chemotherapy;Targeted Molecular therapy	R0	No	MUT	WT
TCGA-86-8076-01	42	Male	993	Alive	T1	N0	M0	Stage IA	993	No	Chemotherapy;	R0	No	WT	MUT
TCGA-86-8278-01	63	Female	944	Alive	T2	N1	M0	Stage IIB	29	Yes	Chemotherapy;Targeted Molecular therapy	R0	No	WT	WT
TCGA-86-8279-01	46	Male	949	Alive	T2a	N1	M0	Stage IIA	949	No	Chemotherapy	R0	No	WT	WT
TCGA-86-8280-01	54	Female	701	Alive	T2b	N0	M0	Stage IIA	701	No	Chemotherapy	R0	No	MUT	WT
TCGA-86-8358-01	44	Male	653	Alive	T2a	N0	M0	Stage IB	653	No	null	R0	No	WT	WT
TCGA-86-8585-01	57	Male	353	Alive	T2a	N0	M0	Stage IB	353	No	null	R0	No	WT	WT
TCGA-86-8668-01	61	Female	423	Alive	T1b	N0	M0	Stage IA	423	No	null	R0	No	MUT	WT
TCGA-86-8669-01	64	Male	938	Alive	T1b	N0	M0	Stage IA	849	Yes	Chemotherapy	R0	No	WT	WT
TCGA-86-8671-01	72	Female	839	Alive	T2b	N1	M0	Stage IIB	839	No	Chemotherapy	R0	No	WT	WT
TCGA-86-8672-01	59	Male	19	Dead	T3	N0	M0	Stage IIB	19	No	null	R0	No	WT	WT
TCGA-86-8673-01	61	Male	862	Alive	T2	N0	M0	Stage IB	636	Yes	null	R0	No	WT	WT
TCGA-86-8674-01	50	Male	806	Alive	T2a	N1	M0	Stage IIA	334	Yes	Chemotherapy	R0	Yes	WT	MUT
TCGA-86-A456-01	78	Female	896	Alive	T1a	N0	M0	Stage IA	896	No	null	R0	Yes	WT	MUT
TCGA-86-A4D0-01	48	Male	116	Dead	T2b	N0	M0	Stage IIA	116	No	Chemotherapy	R0	No	WT	WT
TCGA-86-A4JF-01	56	Male	737	Dead	T3	N0	M0	Stage IIB	436	Yes	Chemotherapy	R0	Yes	WT	MUT
TCGA-86-A4P7-01	63	Female	415	Alive	T2a	N0	M0	Stage IB	415	No	null	R0	No	MUT	WT
TCGA-91-6828-01	70	Male	323	Alive	T1a	N0	M0	Stage IA	323	No	null	R0	Yes	WT	MUT
TCGA-91-6829-01	78	Male	1258	Dead	T2	N0	MX	Stage IB	1258	No	null	R0	Yes	WT	WT
TCGA-91-6830-01	65	Female	60	Alive	T1	N1	MX	Stage IIA	18	Yes	null	Not Available	Yes	WT	WT
TCGA-91-6831-01	66	Male	310	Alive	T2	N0	MX	Stage IB	310	No	null	Not Available	No	WT	WT
TCGA-91-6835-01	81	Female	79	Alive	T1	N0	M0	Stage IA	79	No	null	R0	Yes	MUT	WT
TCGA-91-6836-01	52	Female	417	Alive	T2	N0	MX	Stage IB	417	No	null	Not Available	No	WT	MUT
TCGA-91-6840-01	59	Female	372	Alive	T1b	N0	M0	Stage IA	372	No	null	R0	Yes	WT	WT
TCGA-91-6847-01	62	Female	842	Alive	T2	N0	MX	Stage IB	772	Yes	null	Not Available	Yes	WT	WT
TCGA-91-7771-01	62	Male	492	Alive	T3	N0	MX	Stage IIB	492	No	Chemotherapy	Not Available	Yes	WT	WT
TCGA-91-8496-01	63	Female	505	Alive	T2a	NX	MX	Stage IB	505	No	null	Not Evaluated	No	WT	WT
TCGA-91-8497-01	75	Female	434	Dead	T1a	N0	MX	Stage IA	434	No	null	Not Evaluated	No	WT	WT
TCGA-91-8499-01	76	Female	36	Alive	T1b	N0	MX	Stage IA	36	No	null	Not Evaluated	No	WT	WT
TCGA-91-A4BC-01	59	Male	44	Alive	T2b	N0	MX	Stage IIA	44	No	null	Not Evaluated	Yes	WT	WT
TCGA-91-A4BD-01	78	Male	603	Alive	T1b	N1	MX	Stage IIA	603	No	null	RX	Yes	WT	WT
TCGA-93-7347-01	76	Female	683	Alive	T1a	N0	MX	Stage IA	683	No	null	R0	Yes	WT	MUT
TCGA-93-7348-01	75	Female	531	Alive	T1a	N0	MX	Stage IA	531	No	null	R0	Yes	WT	WT
TCGA-93-8067-01	77	Male	186	Alive	T2a	N0	MX	Stage IB	186	No	null	RX	Yes	WT	MUT
TCGA-93-A4JO-01	70	Male	33	Dead	T1a	N0	MX	Stage IA	33	No	null	RX	Yes	WT	MUT
TCGA-93-A4JQ-01	49	Male	526	Alive	T1b	N0	MX	Stage IA	526	No	null	RX	Yes	WT	WT
TCGA-95-7039-01	54	Female	1272	Alive	T3	N0	MX	Stage IIB	1258	Yes	null	Not Available	No	MUT	MUT
TCGA-95-7562-01	71	Male	87	Dead	T2a	N1	M0	Stage IIA	87	No	Chemotherapy	RX	Yes	WT	MUT
TCGA-95-7567-01	61	Male	568	Alive	T2b	N1	M0	Stage IIB	568	No	Chemotherapy	Not Available	Yes	WT	MUT
TCGA-95-7944-01	71	Male	377	Alive	T1a	N0	M0	Stage IA	377	No	null	R0	No	WT	WT
TCGA-95-7947-01	67	Male	477	Alive	T1a	N0	M0	Stage IA	477	No	null	R0	Yes	MUT	WT
TCGA-95-7948-01	42	Female	476	Alive	T2a	N0	M0	Stage IB	476	No	null	R0	Yes	WT	WT
TCGA-95-8039-01	72	Male	830	Alive	T1	N0	MX	Stage IA	228	Yes	null	RX	No	WT	WT
TCGA-95-8494-01	67	Male	84	Alive	T2a	N1	M0	Stage IIA	84	No	null	Not Evaluated	No	WT	WT
TCGA-95-A4VN-01	62	Female	553	Alive	T2a	N1	M0	Stage IIA	553	No	null	R0	Yes	WT	MUT
TCGA-97-7546-01	76	Female	1285	Alive	T1	N0	MX	Stage IA	1255	Yes	Chemotherapy	R0	Yes	WT	WT
TCGA-97-7547-01	67	Female	1965	Alive	T2	N0	MX	Stage IB	775	Yes	Chemotherapy	Not Available	Yes	WT	WT
TCGA-97-7552-01	70	Male	1932	Alive	T2	N0	MX	Stage IB	798	Yes	null	Not Available	Yes	WT	WT
TCGA-97-7553-01	58	Female	1870	Alive	T1	N0	MX	Stage IA	1870	No	null	Not Available	No	WT	WT
TCGA-97-7937-01	65	Male	564	Alive	T2a	N0	MX	Stage IB	564	No	null	Not Available	Yes	WT	WT
TCGA-97-7938-01	76	Female	18	Dead	T1a	N0	MX	Stage IA	18	No	null	R0	Yes	WT	MUT
TCGA-97-7941-01	72	Female	484	Alive	T1b	N0	MX	Stage IA	484	No	null	R0	Yes	WT	MUT
TCGA-97-8172-01	75	Female	545	Alive	T2a	N0	M0	Stage IB	545	No	null	Not Available	Yes	MUT	WT
TCGA-97-8174-01	67	Male	164	Dead	T2b	N0	M0	Stage IIA	164	No	Chemotherapy	Not Available	Yes	WT	WT
TCGA-97-8175-01	55	Female	551	Alive	T2a	N0	M0	Stage IB	294	Yes	Chemotherapy	Not Available	Yes	WT	WT
TCGA-97-8177-01	59	Female	499	Alive	T2a	N0	M0	Stage IB	499	No	Chemotherapy;Targeted Molecular therapy	Not Available	No	MUT	WT
TCGA-97-8179-01	72	Male	435	Alive	T1a	N0	M0	Stage IA	435	No	null	Not Available	Yes	WT	MUT
TCGA-97-8552-01	55	Female	626	Alive	T1a	N0	MX	Stage I	626	No	null	Not Evaluated	No	MUT	WT
TCGA-97-A4LX-01	81	Male	614	Alive	T2a	N0	M0	Stage IB	614	No	null	Not Evaluated	Yes	WT	WT
TCGA-97-A4M0-01	60	Female	652	Alive	T2a	N0	M0	Stage IB	652	No	null	Not Evaluated	Yes	WT	MUT
TCGA-97-A4M1-01	52	Female	601	Alive	T1a	N0	M0	Stage IA	601	No	null	Not Evaluated	Yes	MUT	WT
TCGA-97-A4M2-01	66	Male	624	Alive	T1a	N0	M0	Stage IA	624	No	null	R0	No	WT	WT
TCGA-97-A4M3-01	69	Female	540	Alive	T1b	N0	M0	Stage IA	54	Yes	null	Not Evaluated	Yes	WT	WT
TCGA-97-A4M5-01	83	Male	634	Alive	T1b	N0	M0	Stage IA	634	No	null	Not Evaluated	Yes	WT	MUT
TCGA-97-A4M6-01	45	Female	568	Alive	T1a	N0	M0	Stage IA	568	No	null	Not Evaluated	No	MUT	WT
TCGA-97-A4M7-01	74	Male	629	Alive	T1b	N0	M0	Stage IA	629	No	null	R0	Yes	MUT	WT
TCGA-99-8028-01	50	Female	1118	Alive	T1a	N0	M0	Stage IA	1118	No	null	R0	Yes	WT	MUT
TCGA-99-8032-01	61	Male	44	Alive	T1a	N0	M0	Stage IA	44	No	null	R0	No	WT	MUT
TCGA-99-AA5R-01	70	Female	658	Alive	T1a	N0	M0	Stage IA	658	No	null	R0	No	WT	WT
TCGA-J2-8192-01	65	Female	739	Alive	T2a	N1	MX	Stage IIA	482	Yes	Chemotherapy	Not Available	No	MUT	WT
TCGA-J2-8194-01	69	Female	724	Alive	T3	N0	MX	Stage IIB	470	Yes	Chemotherapy;Targeted Molecular therapy	Not Available	Yes	WT	MUT
TCGA-J2-A4AD-01	61	Female	550	Dead	T1a	N0	MX	Stage IA	524	Yes	null	RX	No	WT	WT
TCGA-J2-A4AE-01	77	Female	1079	Alive	T1a	N0	MX	Stage IA	1079	No	null	R0	No	WT	WT
TCGA-J2-A4AG-01	66	Female	988	Alive	T1b	N0	MX	Stage IA	988	No	null	R0	Yes	WT	MUT
TCGA-L4-A4E5-01	48	Female	578	Alive	T1	N0	M0	Stage I	578	No	null	R0	Yes	WT	WT
TCGA-L4-A4E6-01	67	Male	435	Alive	T1	N0	M0	Stage IA	435	No	null	R0	Yes	WT	WT
TCGA-L9-A443-01	63	Female	193	Dead	T1a	N0	MX	Stage IA	193	No	null	R0	Yes	WT	MUT
TCGA-L9-A444-01	60	Female	307	Alive	T1a	N0	MX	Stage IA	307	No	null	R0	No	WT	WT
TCGA-L9-A50W-01	75	Male	442	Dead	T1b	N1	MX	Stage IIA	389	Yes	null	R0	Yes	MUT	WT
TCGA-L9-A743-01	56	Male	664	Alive	T2a	N1	M0	Stage IIA	664	No	Chemotherapy	R0	No	WT	WT
TCGA-L9-A7SV-01	69	Male	565	Alive	T2a	N1	M0	Stage IIA	565	No	Chemotherapy	R0	Yes	WT	WT
TCGA-L9-A8F4-01	64	Female	476	Alive	T2a	N0	MX	Stage IB	476	No	null	R0	No	WT	WT
TCGA-MN-A4N1-01	60	Male	827	Alive	T2a	N1	M0	Stage IIA	827	No	null	R0	No	WT	WT
TCGA-MN-A4N4-01	57	Male	1175	Alive	T1b	N0	M0	Stage IA	1175	No	null	R0	No	WT	WT
TCGA-MN-A4N5-01	63	Male	84	Alive	T1a	N0	M0	Stage IA	84	No	null	R0	Yes	WT	MUT
TCGA-MP-A4SV-01	67	Male	2620	Dead	T2	N0	M0	Stage IB	2620	No	null	R0	No	WT	WT
TCGA-MP-A4SW-01	53	Male	1778	Dead	T2	N1	M0	Stage IIB	1778	No	null	R0	Yes	MUT	WT
TCGA-MP-A4SY-01	61	Male	1501	Dead	T2	N1	M0	Stage IIB	489	Yes	null	R0	Yes	WT	MUT
TCGA-MP-A4T4-01	68	Female	2617	Dead	T2	N1	M0	Stage IIB	2617	No	null	R0	No	WT	MUT
TCGA-MP-A4TA-01	75	Female	950	Dead	T1	N0	M0	Stage IA	725	Yes	null	R0	Yes	WT	WT
TCGA-MP-A4TE-01	56	Male	896	Dead	T2b	N0	MX	Stage IIA	226	Yes	null	RX	Yes	WT	MUT
TCGA-MP-A4TF-01	58	Female	336	Dead	T2b	N0	M0	Stage IIA	195	Yes	Chemotherapy	R0	Yes	WT	MUT
TCGA-MP-A4TH-01	70	Female	741	Alive	T1a	N0	M0	Stage IA	741	No	null	R0	Yes	WT	WT
TCGA-MP-A4TI-01	72	Male	429	Dead	T2a	N1	M0	Stage IIA	84	Yes	null	R0	Yes	WT	MUT
TCGA-MP-A4TJ-01	62	Female	339	Dead	T1	N0	M0	Stage IA	339	No	null	R0	No	WT	WT
TCGA-MP-A4TK-01	56	Female	582	Dead	T2	N1	MX	Stage IIB	397	Yes	null	R0	Yes	WT	MUT
TCGA-MP-A5C7-01	76	Female	2248	Alive	T2	N0	M0	Stage IB	2248	No	null	R0	Yes	WT	WT
TCGA-NJ-A4YF-01	50	Female	2161	Alive	T1	N0	M0	Stage IA	2161	No	null	Not Evaluated	No	WT	WT
TCGA-NJ-A4YG-01	65	Male	2261	Alive	T2	N0	M0	Stage IB	2261	No	null	Not Evaluated	Yes	WT	MUT
TCGA-NJ-A4YP-01	52	Male	50	Alive	T2a	N0	M0	Stage IB	50	No	null	Not Evaluated	No	WT	MUT
TCGA-NJ-A4YQ-01	69	Female	1432	Alive	T1b	N0	M0	Stage IA	1432	No	null	RX	Yes	WT	WT
TCGA-NJ-A55A-01	76	Female	15	Alive	T2	N0	M0	Stage IB	15	No	null	Not Available	Yes	WT	WT
TCGA-NJ-A55O-01	56	Female	13	Alive	T1b	N1	M0	Stage IIA	13	No	null	Not Available	Yes	WT	MUT
TCGA-NJ-A55R-01	67	Male	603	Alive	T1b	N0	MX	Stage IA	603	No	null	Not Available	Yes	WT	MUT
TCGA-O1-A52J-01	74	Female	1798	Dead	T1	N0	MX	Stage IA	898	Yes	null	Not Evaluated	Yes	WT	WT
TCGA-S2-AA1A-01	68	Female	513	Alive	T1b	N0	M0	Stage IA	513	No	null	R0	Yes	WT	WT

## Sheet: GSE31210
Sample	Age	Gender	Smoking	Stage	EGFR	KRAS	Relapse	Days before relapse/censor	Death	Days before death/censor
GSM773540	55	female	No	II	WT	WT	relapsed	253	dead	437
GSM773541	38	female	Yes	II	WT	WT	relapsed	57	alive	743
GSM773542	30	male	Yes	II	WT	WT	not relapsed	2601	alive	2601
GSM773543	64	female	No	II	WT	WT	not relapsed	1173	alive	1173
GSM773544	63	female	No	II	WT	WT	not relapsed	2369	alive	2369
GSM773545	60	female	No	II	WT	WT	not relapsed	1879	alive	1879
GSM773546	68	female	No	II	WT	WT	not relapsed	606	alive	606
GSM773547	58	male	Yes	II	WT	WT	not relapsed	143	dead	300
GSM773548	63	female	No	I	WT	WT	not relapsed	1919	alive	1919
GSM773549	56	female	No	I	WT	WT	not relapsed	1835	alive	1835
GSM773550	34	female	Yes	I	WT	WT	not relapsed	1828	alive	1828
GSM773551	75	female	No	II	WT	Mut	relapsed	1359	dead	1841
GSM773552	60	male	Yes	II	WT	Mut	relapsed	590	dead	639
GSM773553	46	female	No	I	WT	Mut	relapsed	438	dead	1311
GSM773554	60	female	No	I	WT	Mut	relapsed	861	alive	1098
GSM773555	61	male	Yes	I	WT	Mut	relapsed	538	alive	1189
GSM773556	63	male	Yes	I	WT	Mut	relapsed	1462	alive	3863
GSM773557	47	male	Yes	II	WT	Mut	not relapsed	1475	alive	1475
GSM773558	59	male	Yes	II	WT	Mut	not relapsed	1856	alive	1856
GSM773559	64	male	Yes	II	WT	Mut	not relapsed	3067	alive	3067
GSM773560	60	male	Yes	II	WT	Mut	not relapsed	1142	alive	1142
GSM773561	61	male	No	I	WT	Mut	not relapsed	1825	alive	1825
GSM773562	53	female	No	I	WT	Mut	not relapsed	1610	alive	1610
GSM773563	53	male	Yes	I	WT	Mut	not relapsed	2014	alive	2014
GSM773564	53	male	Yes	I	WT	Mut	not relapsed	1826	alive	1826
GSM773565	67	male	No	I	WT	Mut	not relapsed	2191	alive	2191
GSM773566	69	female	No	I	WT	Mut	not relapsed	3342	alive	3342
GSM773567	64	male	Yes	I	WT	Mut	not relapsed	1328	alive	1328
GSM773568	69	female	No	I	WT	Mut	not relapsed	2925	alive	2925
GSM773569	50	female	No	I	WT	Mut	not relapsed	2880	alive	2880
GSM773570	70	female	No	I	WT	Mut	not relapsed	1724	alive	1724
GSM773571	57	male	No	II	WT	WT	relapsed	1638	alive	2765
GSM773572	58	male	Yes	II	WT	WT	relapsed	315	alive	1529
GSM773573	69	male	Yes	II	WT	WT	relapsed	99	dead	221
GSM773574	61	male	Yes	II	WT	WT	relapsed	100	dead	546
GSM773575	68	male	Yes	II	WT	WT	relapsed	163	dead	346
GSM773576	64	female	No	II	WT	WT	relapsed	196	dead	853
GSM773577	69	female	No	II	WT	WT	relapsed	723	dead	2661
GSM773578	66	female	No	II	WT	WT	relapsed	676	alive	817
GSM773579	68	male	Yes	II	WT	WT	relapsed	250	dead	425
GSM773580	69	male	Yes	II	WT	WT	relapsed	1281	alive	1281
GSM773581	64	male	Yes	I	WT	WT	relapsed	297	alive	1044
GSM773582	64	male	Yes	I	WT	WT	relapsed	512	alive	565
GSM773583	66	male	Yes	I	WT	WT	relapsed	635	dead	1059
GSM773584	64	male	Yes	I	WT	WT	relapsed	813	dead	1625
GSM773585	68	female	No	I	WT	WT	relapsed	1387	dead	1695
GSM773586	68	male	Yes	I	WT	WT	relapsed	1144	alive	2976
GSM773587	63	male	Yes	I	WT	WT	relapsed	258	dead	1143
GSM773588	58	female	No	I	WT	WT	relapsed	272	alive	1682
GSM773589	71	male	Yes	I	WT	WT	relapsed	1052	dead	1242
GSM773590	52	female	No	I	WT	WT	relapsed	780	alive	2252
GSM773591	66	male	Yes	I	WT	WT	relapsed	622	dead	943
GSM773592	66	female	No	I	WT	WT	relapsed	287	dead	1346
GSM773593	47	female	No	I	WT	WT	relapsed	1363	dead	1482
GSM773594	64	male	No	I	WT	WT	relapsed	198	alive	2386
GSM773595	54	male	No	I	WT	WT	relapsed	997	alive	1560
GSM773596	67	female	No	I	WT	WT	relapsed	656	dead	1001
GSM773597	54	female	No	II	WT	WT	not relapsed	259	dead	259
GSM773598	65	male	Yes	II	WT	WT	not relapsed	2289	alive	2289
GSM773599	49	female	Yes	II	WT	WT	not relapsed	1916	alive	1916
GSM773600	62	male	Yes	II	WT	WT	not relapsed	2048	alive	2048
GSM773601	61	male	Yes	II	WT	WT	not relapsed	1475	alive	1475
GSM773602	57	male	Yes	II	WT	WT	not relapsed	1539	alive	1539
GSM773603	60	male	Yes	II	WT	WT	not relapsed	636	alive	636
GSM773604	46	male	Yes	II	WT	WT	not relapsed	318	alive	1275
GSM773605	52	male	Yes	II	WT	WT	not relapsed	2005	alive	2005
GSM773606	54	female	No	II	WT	WT	not relapsed	1965	alive	1965
GSM773607	58	female	No	I	WT	WT	not relapsed	2425	alive	2425
GSM773608	64	female	No	I	WT	WT	not relapsed	1566	alive	1566
GSM773609	65	female	No	I	WT	WT	not relapsed	990	alive	990
GSM773610	52	male	Yes	I	WT	WT	not relapsed	729	alive	729
GSM773611	61	male	No	I	WT	WT	not relapsed	2354	alive	2354
GSM773612	61	male	Yes	I	WT	WT	not relapsed	818	alive	818
GSM773613	62	female	Yes	I	WT	WT	not relapsed	2009	alive	2009
GSM773614	47	female	Yes	I	WT	WT	not relapsed	2549	alive	2549
GSM773615	64	male	Yes	I	WT	WT	not relapsed	3411	alive	3411
GSM773616	50	male	Yes	I	WT	WT	not relapsed	1806	alive	1806
GSM773617	66	female	No	I	WT	WT	not relapsed	1937	alive	1937
GSM773618	56	male	No	I	WT	WT	not relapsed	1520	alive	1520
GSM773619	76	male	Yes	I	WT	WT	not relapsed	1375	alive	1375
GSM773620	56	female	No	I	WT	WT	not relapsed	1756	alive	1756
GSM773621	53	male	Yes	I	WT	WT	not relapsed	1597	alive	1597
GSM773622	57	male	No	I	WT	WT	not relapsed	1714	alive	1714
GSM773623	61	female	No	I	WT	WT	not relapsed	1637	alive	1637
GSM773624	66	female	No	I	WT	WT	not relapsed	1653	alive	1653
GSM773625	66	male	Yes	I	WT	WT	not relapsed	1196	alive	1196
GSM773626	57	male	No	I	WT	WT	not relapsed	1702	alive	1702
GSM773627	61	female	No	I	WT	WT	not relapsed	2050	alive	2050
GSM773628	63	male	Yes	I	WT	WT	not relapsed	1256	alive	1256
GSM773629	60	male	Yes	I	WT	WT	not relapsed	818	alive	818
GSM773630	59	male	Yes	I	WT	WT	not relapsed	1154	alive	1154
GSM773631	55	female	No	I	WT	WT	not relapsed	3058	alive	3058
GSM773632	52	male	Yes	I	WT	WT	not relapsed	1941	alive	1941
GSM773633	68	female	No	I	WT	WT	not relapsed	1596	alive	1596
GSM773634	55	male	Yes	I	WT	WT	not relapsed	2450	alive	2450
GSM773635	64	female	No	I	WT	WT	not relapsed	1881	alive	1881
GSM773636	51	male	Yes	I	WT	WT	not relapsed	1637	alive	1637
GSM773637	55	female	No	I	WT	WT	not relapsed	2034	alive	2034
GSM773638	65	female	No	I	WT	WT	not relapsed	2134	alive	2134
GSM773639	60	female	No	II	Mut	WT	relapsed	461	dead	779
GSM773640	58	male	Yes	II	Mut	WT	relapsed	313	dead	540
GSM773641	68	male	Yes	II	Mut	WT	relapsed	540	alive	1317
GSM773642	65	female	No	II	Mut	WT	relapsed	341	alive	1980
GSM773643	66	male	Yes	II	Mut	WT	relapsed	631	dead	702
GSM773644	66	male	Yes	II	Mut	WT	relapsed	253	dead	564
GSM773645	62	male	Yes	II	Mut	WT	relapsed	392	dead	788
GSM773646	58	female	Yes	II	Mut	WT	relapsed	480	alive	1463
GSM773647	49	male	Yes	II	Mut	WT	relapsed	613	dead	1345
GSM773648	61	male	Yes	II	Mut	WT	relapsed	790	alive	832
GSM773649	59	female	No	II	Mut	WT	relapsed	825	alive	2687
GSM773650	53	female	No	II	Mut	WT	relapsed	538	dead	1122
GSM773651	64	male	Yes	II	Mut	WT	relapsed	1725	alive	2668
GSM773652	67	female	No	I	Mut	WT	relapsed	384	alive	1936
GSM773653	69	male	Yes	I	Mut	WT	relapsed	587	alive	871
GSM773654	61	female	No	I	Mut	WT	relapsed	2282	alive	2671
GSM773655	64	female	Yes	I	Mut	WT	relapsed	832	alive	1482
GSM773656	53	female	No	I	Mut	WT	relapsed	1126	alive	1128
GSM773657	71	female	No	I	Mut	WT	relapsed	772	dead	1042
GSM773658	52	male	No	I	Mut	WT	relapsed	495	dead	1229
GSM773659	52	female	No	I	Mut	WT	relapsed	1242	dead	2263
GSM773660	54	female	No	I	Mut	WT	relapsed	987	alive	1770
GSM773661	49	male	Yes	I	Mut	WT	relapsed	827	dead	1433
GSM773662	68	female	No	I	Mut	WT	relapsed	1047	alive	1823
GSM773663	62	female	No	I	Mut	WT	relapsed	1706	alive	1988
GSM773664	63	female	Yes	I	Mut	WT	relapsed	356	alive	1434
GSM773665	63	male	Yes	I	Mut	WT	relapsed	463	dead	630
GSM773666	62	female	No	I	Mut	WT	relapsed	547	alive	1537
GSM773667	57	female	Yes	I	Mut	WT	relapsed	1252	dead	1429
GSM773668	39	female	Yes	I	Mut	WT	relapsed	567	dead	1038
GSM773669	55	female	No	II	Mut	WT	not relapsed	2486	alive	2486
GSM773670	47	male	Yes	II	Mut	WT	not relapsed	740	alive	740
GSM773671	64	female	No	II	Mut	WT	not relapsed	1042	alive	1042
GSM773672	60	female	Yes	II	Mut	WT	not relapsed	1267	alive	1267
GSM773673	48	female	No	II	Mut	WT	not relapsed	1017	alive	1017
GSM773674	60	male	Yes	II	Mut	WT	not relapsed	1041	alive	1041
GSM773675	52	male	Yes	II	Mut	WT	not relapsed	1859	alive	1859
GSM773676	48	female	No	II	Mut	WT	not relapsed	1717	alive	1717
GSM773677	60	female	No	II	Mut	WT	not relapsed	1494	alive	1494
GSM773678	49	male	Yes	II	Mut	WT	not relapsed	754	alive	754
GSM773679	63	male	Yes	II	Mut	WT	not relapsed	403	alive	2364
GSM773680	68	male	Yes	I	Mut	WT	not relapsed	1733	alive	1733
GSM773681	58	female	No	I	Mut	WT	not relapsed	1941	alive	1941
GSM773682	68	male	Yes	I	Mut	WT	not relapsed	774	alive	774
GSM773683	64	female	No	I	Mut	WT	not relapsed	2913	alive	2913
GSM773684	58	male	Yes	I	Mut	WT	not relapsed	1803	alive	1803
GSM773685	62	male	Yes	I	Mut	WT	not relapsed	1912	alive	1912
GSM773686	66	female	No	I	Mut	WT	not relapsed	1481	alive	1481
GSM773687	68	female	Yes	I	Mut	WT	not relapsed	1231	alive	1231
GSM773688	68	male	No	I	Mut	WT	not relapsed	1964	alive	1964
GSM773689	72	male	Yes	I	Mut	WT	not relapsed	3352	alive	3352
GSM773690	62	male	Yes	I	Mut	WT	not relapsed	2158	alive	2158
GSM773691	67	female	No	I	Mut	WT	not relapsed	3466	alive	3466
GSM773692	52	male	No	I	Mut	WT	not relapsed	3263	alive	3263
GSM773693	67	female	No	I	Mut	WT	not relapsed	1823	alive	1823
GSM773694	59	female	No	I	Mut	WT	not relapsed	1856	alive	1856
GSM773695	70	female	No	I	Mut	WT	not relapsed	2449	alive	2449
GSM773696	59	male	Yes	I	Mut	WT	not relapsed	1859	alive	1859
GSM773697	56	male	Yes	I	Mut	WT	not relapsed	1998	alive	1998
GSM773698	69	female	Yes	I	Mut	WT	not relapsed	1852	alive	1852
GSM773699	61	female	Yes	I	Mut	WT	not relapsed	1894	alive	1894
GSM773700	54	female	No	I	Mut	WT	not relapsed	1861	alive	1861
GSM773701	64	female	No	I	Mut	WT	not relapsed	1669	alive	1669
GSM773702	45	female	No	I	Mut	WT	not relapsed	3189	alive	3189
GSM773703	55	female	No	I	Mut	WT	not relapsed	1822	alive	1822
GSM773704	61	female	No	I	Mut	WT	not relapsed	1809	alive	1809
GSM773705	65	female	No	I	Mut	WT	not relapsed	2552	alive	2552
GSM773706	65	male	No	I	Mut	WT	not relapsed	2968	alive	2968
GSM773707	47	male	Yes	I	Mut	WT	not relapsed	3066	alive	3066
GSM773708	60	female	No	I	Mut	WT	not relapsed	1412	alive	1412
GSM773709	55	male	Yes	I	Mut	WT	not relapsed	1317	alive	1317
GSM773710	61	female	No	I	Mut	WT	not relapsed	1180	alive	1180
GSM773711	67	male	Yes	I	Mut	WT	not relapsed	1688	alive	1688
GSM773712	69	male	Yes	I	Mut	WT	not relapsed	1417	alive	1417
GSM773713	65	female	No	I	Mut	WT	not relapsed	1426	alive	1426
GSM773714	65	male	Yes	I	Mut	WT	not relapsed	1489	alive	1674
GSM773715	56	female	No	I	Mut	WT	not relapsed	1848	alive	1848
GSM773716	65	female	Yes	I	Mut	WT	not relapsed	1856	alive	1856
GSM773717	56	female	No	I	Mut	WT	not relapsed	1780	alive	1780
GSM773718	59	male	No	I	Mut	WT	not relapsed	2084	alive	2084
GSM773719	56	male	Yes	I	Mut	WT	not relapsed	1879	alive	1879
GSM773720	63	female	Yes	I	Mut	WT	not relapsed	1114	alive	1114
GSM773721	49	male	Yes	I	Mut	WT	not relapsed	2806	alive	2806
GSM773722	58	female	No	I	Mut	WT	not relapsed	1663	alive	1663
GSM773723	62	male	Yes	I	Mut	WT	not relapsed	1726	alive	1726
GSM773724	68	female	No	I	Mut	WT	not relapsed	1629	alive	1629
GSM773725	66	female	No	I	Mut	WT	not relapsed	2179	alive	2179
GSM773726	57	female	Yes	I	Mut	WT	not relapsed	1917	alive	1917
GSM773727	57	female	No	I	Mut	WT	not relapsed	1446	alive	1446
GSM773728	52	female	Yes	I	Mut	WT	not relapsed	1162	alive	1162
GSM773729	65	female	No	I	Mut	WT	not relapsed	1231	alive	1231
GSM773730	65	male	Yes	I	Mut	WT	not relapsed	941	alive	941
GSM773731	50	female	No	I	Mut	WT	not relapsed	1623	alive	1623
GSM773732	53	female	No	I	Mut	WT	not relapsed	1855	alive	1855
GSM773733	53	female	No	I	Mut	WT	not relapsed	1404	alive	1404
GSM773734	66	female	Yes	I	Mut	WT	not relapsed	2221	alive	2221
GSM773735	62	female	No	I	Mut	WT	not relapsed	849	alive	849
GSM773736	66	female	No	I	Mut	WT	not relapsed	831	alive	831
GSM773737	35	male	Yes	I	Mut	WT	not relapsed	3219	alive	3219
GSM773738	59	female	No	I	Mut	WT	not relapsed	2585	alive	2585
GSM773739	67	female	No	I	Mut	WT	not relapsed	2442	alive	2442
GSM773740	56	female	Yes	I	Mut	WT	not relapsed	1910	alive	1910
GSM773741	62	female	No	I	Mut	WT	not relapsed	1834	alive	1834
GSM773742	46	female	No	I	Mut	WT	not relapsed	2918	alive	2918
GSM773743	67	female	No	I	Mut	WT	not relapsed	2285	alive	2285
GSM773744	62	male	Yes	I	Mut	WT	not relapsed	2149	alive	2149
GSM773745	63	male	Yes	I	Mut	WT	not relapsed	2561	alive	2561
GSM773746	52	female	Yes	I	Mut	WT	not relapsed	1947	alive	1947
GSM773747	60	female	No	I	Mut	WT	not relapsed	1841	alive	1841
GSM773748	47	female	No	I	Mut	WT	not relapsed	1971	alive	1971
GSM773749	56	male	Yes	I	Mut	WT	not relapsed	2409	alive	2409
GSM773750	56	female	No	I	Mut	WT	not relapsed	1624	alive	1624
GSM773751	63	female	Yes	I	Mut	WT	not relapsed	2430	alive	2430
GSM773752	59	male	Yes	I	Mut	WT	not relapsed	1856	alive	1856
GSM773753	62	female	No	I	Mut	WT	not relapsed	1516	alive	1516
GSM773754	50	male	Yes	I	Mut	WT	not relapsed	1819	alive	1819
GSM773755	55	male	No	I	Mut	WT	not relapsed	2413	alive	2413
GSM773756	54	female	Yes	I	Mut	WT	not relapsed	1849	alive	1849
GSM773757	65	male	No	I	Mut	WT	not relapsed	2181	alive	2181
GSM773758	66	male	Yes	I	Mut	WT	not relapsed	2168	alive	2168
GSM773759	62	female	No	I	Mut	WT	not relapsed	2154	alive	2154
GSM773760	64	female	No	I	Mut	WT	not relapsed	2073	alive	2073
GSM773761	64	female	No	I	Mut	WT	not relapsed	1994	alive	1994
GSM773762	61	male	No	I	Mut	WT	not relapsed	2137	alive	2137
GSM773763	58	female	No	I	Mut	WT	not relapsed	1998	alive	1998
GSM773764	49	male	Yes	I	Mut	WT	not relapsed	1908	alive	1908
GSM773765	58	male	Yes	I	Mut	WT	not relapsed	1660	alive	1660

## Sheet: GSE68465
Sample	Sex	Age	Smoking_history	T	N	Vital_status	OS (months)	Clinical_treatment_adjuvant_chemo	Clinical_treatment_adjuvant_rt	First_progression_or_relapse	RFS (months)
GSM1672281	Female	74	Yes	pT1	pN0	Alive	105.6	No	No	No	105.57
GSM1672282	Female	74	Yes	pT1	pN0	Alive	25.2	No	No	No	25.2
GSM1672283	Female	74	Yes	pT2	pN0	Dead	64.8	No	No	Yes	64.77
GSM1672284	Female	82	No	pT1	pN0	Alive	69.2	No	No	No	69.2
GSM1672285	Female	59	No	pT2	pN0	Dead	33.9	No	No	Yes	6.6
GSM1672286	Female	60	Yes	pT1	pN0	Alive	83	No	No	Yes	42.5
GSM1672287	Female	54	Yes	pT1	pN0	Alive	69.2	No	No	Yes	30
GSM1672288	Female	63	Yes	pT1	pN0	Alive	27.1	No	No	Yes	3
GSM1672289	Female	63	Yes	pT1	pN0	Dead	5.8	No	No	Yes	5.67
GSM1672291	Female	52	Yes	pT1	pN0	Alive	73	No	No	Yes	56.97
GSM1672292	Female	62	Yes	pT1	pN0	Dead	34.8	No	No	Yes	25
GSM1672294	Female	66	Yes	pT2	pN0	Dead	48.8	No	No	Yes	36
GSM1672295	Female	61	No	pT2	pN0	Alive	66.6	Yes	Yes	Yes	9
GSM1672296	Female	68	Yes	pT2	pN0	Dead	10.1	No	No	Yes	5.3
GSM1672297	Female	48	Yes	pT2	pN0	Dead	8.7	Yes	Yes	Yes	1
GSM1672298	Female	75	Yes	pT1	pN0	Dead	61.2	No	No	Yes	43
GSM1672299	Female	50	Yes	pT2	pN0	Alive	132.2	No	No	No	132.2
GSM1672300	Female	75	Yes	pT1	pN0	Dead	128.8	No	No	Yes	128.8
GSM1672301	Female	72	Yes	pT2	pN0	Dead	43.8	No	No	Yes	42.8
GSM1672307	Male	76	Yes	pT2	pN0	Dead	81.2	No	No	Yes	81.17
GSM1672308	Male	59	Yes	pT1	pN0	Dead	59	No	No	No	59
GSM1672310	Female	45	Yes	pT3	pN0	Dead	4	No	No	Yes	3
GSM1672312	Male	75	Yes	pT2	pN0	Alive	62	No	No	No	62
GSM1672313	Male	61	Yes	pT2	pN0	Dead	62.3	Yes	Yes	No	62.3
GSM1672314	Male	65	Yes	pT1	pN0	Alive	71.8	No	No	No	71.8
GSM1672315	Male	69	Yes	pT1	pN0	Alive	84	No	No	No	84
GSM1672316	Male	73	Yes	pT2	pN0	Dead	18.6	No	No	No	18.6
GSM1672317	Male	51	No	pT2	pN0	Dead	45.8	No	No	No	45.77
GSM1672318	Female	63	Yes	pT2	pN0	Dead	20.6	Yes	Yes	Yes	5
GSM1672319	Male	60	Yes	pT1	pN0	Alive	110.5	No	No	No	110.5
GSM1672320	Male	42	Yes	pT1	pN0	Alive	133.6	No	No	Yes	51
GSM1672321	Male	56	Yes	pT1	pN1	Dead	70.5	No	No	Yes	30
GSM1672322	Female	69	Yes	pT1	pN0	Alive	52.1	No	No	No	52.1
GSM1672325	Female	62	Yes	pT1	pN0	Alive	86.8	No	No	No	86.8
GSM1672326	Male	65	Yes	pT2	pN0	Alive	103.4	No	No	Yes	102
GSM1672327	Female	73	No	pT2	pN0	Alive	117.6	Yes	Yes	No	117.6
GSM1672328	Female	52	Yes	pT2	pN1	Dead	115.8	Yes	Yes	Yes	34
GSM1672329	Male	72	Yes	pT1	pN0	Dead	19	No	No	No	19
GSM1672330	Male	65	Yes	pT1	pN0	Dead	84.1	Yes	Yes	Yes	79
GSM1672331	Female	65	Yes	pT1	pN0	Alive	153.3	No	No	No	153.3
GSM1672332	Female	59	No	pT2	pN0	Alive	153.9	No	No	No	153.9
GSM1672333	Female	62	Yes	pT1	pN0	Alive	162.6	No	No	No	162.6
GSM1672334	Male	63	Yes	pT2	pN0	Alive	63.8	No	No	No	63.8
GSM1672335	Female	54	Yes	pT1	pN0	Dead	132.5	Yes	Yes	Yes	94
GSM1672337	Female	59	Yes	pT1	pN0	Alive	159.6	No	No	No	159.6
GSM1672338	Female	48	No	pT1	pN0	Alive	157.7	No	No	No	157.7
GSM1672339	Female	44	Yes	pT1	pN0	Alive	76.3	No	No	No	76.3
GSM1672340	Female	40	Yes	pT1	pN0	Alive	105.9	No	No	No	105.9
GSM1672343	Male	67	Yes	pT1	pN0	Dead	79.5	No	No	Yes	79.47
GSM1672344	Female	62	Yes	pT1	pN0	Alive	82.3	No	No	Yes	50
GSM1672345	Male	60	Yes	pT2	pN0	Alive	101.2	No	No	No	101.2
GSM1672346	Male	46	Yes	pT1	pN0	Alive	168.1	No	No	No	168.1
GSM1672349	Female	53	Yes	pT1	pN0	Alive	95	No	No	No	95
GSM1672350	Male	51	Yes	pT2	pN0	Alive	62.4	No	No	No	62.4
GSM1672351	Female	63	Yes	pT2	pN1	Alive	64.3	No	No	No	20.9
GSM1672352	Female	85	Yes	pT1	pN0	Dead	20.9	No	No	No	20.87
GSM1672353	Female	60	Yes	pT1	pN1	Dead	22.3	No	No	Yes	22
GSM1672354	Male	58	Yes	pT2	pN1	Dead	67.9	No	No	Yes	12
GSM1672355	Male	81	Yes	pT1	pN0	Alive	36.3	No	No	No	36.3
GSM1672356	Female	52	Yes	pT2	pN1	Dead	22.7	Yes	Yes	Yes	14
GSM1672357	Female	81	No	pT2	pN1	Alive	32.9	Yes	Yes	No	32.9
GSM1672358	Female	57	No	pT1	pN0	Alive	38.1	No	No	No	38.1
GSM1672359	Female	76	No	pT1	pN0	Dead	54.2	Yes	Yes	Yes	27
GSM1672360	Female	60	Yes	pT1	pN1	Dead	96.1	Yes	Yes	Yes	52
GSM1672361	Female	62	Yes	pT1	pN0	Alive	53.2	No	No	Yes	10
GSM1672362	Male	68	Yes	pT2	pN1	Dead	12.5	No	No	No	12.47
GSM1672363	Male	73	Yes	pT1	pN0	Alive	29.5	No	No	No	29.5
GSM1672364	Female	65	Yes	pT1	pN1	Alive	107.5	No	No	No	107.5
GSM1672365	Male	63	Yes	pT2	pN0	Alive	53.7	No	No	No	53.7
GSM1672366	Male	70	Yes	pT1	pN0	Alive	21.8	No	No	No	21.8
GSM1672367	Male	78	Yes	pT1	pN0	Alive	55.8	No	No	No	55.8
GSM1672368	Male	54	Yes	pT2	pN1	Dead	21	No	No	Yes	21
GSM1672369	Male	78	Yes	pT1	pN1	Dead	7.3	No	No	No	7.3
GSM1672370	Male	66	No	pT2	pN0	Alive	159.9	No	No	No	159.9
GSM1672371	Male	72	Yes	pT1	pN0	Alive	60.8	No	No	No	60.8
GSM1672372	Female	81	No	pT1	pN0	Dead	21.2	No	No	Yes	8
GSM1672373	Female	69	No	pT2	pN0	Alive	53.6	Yes	Yes	Yes	46
GSM1672375	Female	76	No	pT2	pN0	Alive	47.27	No	No	Yes	47.27
GSM1672376	Male	70	No	pT2	pN0	Dead	59.11	No	No	No	59.11
GSM1672377	Male	58	No	pT2	pN0	Alive	51.58	No	No	No	51.58
GSM1672378	Female	48	No	pT2	pN0	Dead	36.25	No	No	Yes	19
GSM1672379	Male	82	No	pT3	pN0	Dead	6.6	No	No	No	6.6
GSM1672380	Male	62	No	pT1	pN0	Dead	54.93	No	No	Yes	9.6
GSM1672382	Male	68	No	pT1	pN0	Alive	58.88	No	No	No	58.88
GSM1672383	Male	58	No	pT2	pN0	Alive	51.81	No	No	No	51.81
GSM1672384	Male	63	No	pT1	pN0	Dead	21.48	No	No	Yes	19.5
GSM1672385	Male	78	No	pT2	pN1	Dead	6.38	No	No	No	6.38
GSM1672386	Female	57	No	pT2	pN0	Dead	69.01	No	No	Yes	25
GSM1672387	Female	77	No	pT1	pN0	Alive	64.14	No	No	Yes	64.14
GSM1672390	Male	73	No	pT2	pN0	Alive	56.35	No	No	No	56.35
GSM1672391	Female	70	No	pT1	pN0	Alive	69.05	No	No	No	69.05
GSM1672392	Female	75	No	pT1	pN0	Alive	56.32	No	No	Yes	29
GSM1672393	Female	49	No	pT1	pN0	Alive	61.25	No	No	No	61.25
GSM1672394	Female	51	No	pT1	pN0	Alive	50.43	No	No	No	50.43
GSM1672395	Male	66	No	pT1	pN0	Alive	73.36	No	No	No	73.36
GSM1672396	Female	76	No	pT2	pN0	Alive	66.74	No	No	No	66.74
GSM1672397	Female	78	No	pT1	pN0	Alive	72.8	No	No	No	72.8
GSM1672398	Male	76	No	pT1	pN0	Dead	19.9	No	No	No	19.9
GSM1672400	Male	73	No	pT1	pN0	Dead	45.33	No	No	No	45.33
GSM1672401	Female	72	No	pT1	pN0	Alive	83.95	No	No	No	83.95
GSM1672403	Female	64	No	pT2	pN0	Alive	77.89	No	No	No	77.89
GSM1672404	Female	53	No	pT2	pN0	Alive	11.18	No	No	Yes	9.6
GSM1672406	Female	55	No	pT1	pN0	Alive	73.59	No	No	Yes	32
GSM1672407	Male	67	No	pT2	pN0	Dead	11.68	No	No	Yes	6.2
GSM1672408	Female	70	No	pT1	pN0	Alive	74.61	No	No	No	74.61
GSM1672409	Female	72	No	pT2	pN0	Dead	31.94	No	No	Yes	15
GSM1672410	Male	43	No	pT1	pN0	Dead	2.24	No	No	No	2.24
GSM1672411	Female	52	No	pT1	pN1	Dead	8.85	No	No	No	8.85
GSM1672412	Female	69	No	pT1	pN0	Alive	92.2	No	No	No	92.2
GSM1672413	Female	33	No	pT2	pN0	Alive	90.07	No	No	Yes	7
GSM1672415	Male	62	No	pT1	pN0	Dead	42.04	No	No	Yes	41
GSM1672416	Male	70	No	pT1	pN0	Dead	12.2	No	No	No	12.17
GSM1672418	Male	46	No	pT2	pN0	Dead	96	Unknown	Unknown	Yes	95.97
GSM1672420	Male	60	No	pT2	pN0	Dead	68.6	Unknown	Unknown	Yes	68.6
GSM1672421	Male	75	No	pT2	pN0	Dead	48	Unknown	Unknown	Yes	48
GSM1672423	Male	62	Yes	pT2	pN0	Alive	72	Yes	Yes	Yes	3
GSM1672424	Female	70	Yes	pT1	pN0	Alive	47	No	No	No	47
GSM1672426	Female	56	Yes	pT2	pN1	Dead	39	Yes	No	Yes	14
GSM1672427	Male	57	Yes	pT1	pN1	Alive	66	No	No	No	66
GSM1672428	Female	81	No	pT2	pN0	Alive	44	No	No	No	44
GSM1672429	Female	65	Yes	pT1	pN0	Alive	70	No	No	No	70
GSM1672431	Male	65	Yes	pT1	pN0	Alive	92	No	No	Yes	37
GSM1672432	Male	62	Yes	pT1	pN0	Alive	65	No	No	No	65
GSM1672434	Female	82	Yes	pT1	pN0	Alive	69	No	No	No	4
GSM1672435	Male	68	Yes	pT2	pN0	Dead	40	No	Yes	Yes	23
GSM1672437	Female	82	Yes	pT2	pN0	Dead	29	Yes	Yes	Yes	6
GSM1672439	Male	68	Yes	pT2	pN0	Alive	77	No	No	Yes	37
GSM1672441	Male	73	Yes	pT1	pN0	Alive	66	No	No	Yes	37
GSM1672443	Male	62	Yes	pT2	pN0	Alive	33	No	No	No	33
GSM1672444	Male	51	Yes	pT2	pN0	Alive	85	No	No	No	85
GSM1672445	Male	62	Yes	pT2	pN0	Alive	66	No	Yes	Yes	35
GSM1672446	Female	50	Yes	pT1	pN0	Alive	15	No	No	No	15
GSM1672447	Male	65	Yes	pT2	pN0	Alive	91	No	No	No	91
GSM1672448	Male	74	Yes	pT2	pN0	Dead	68	Yes	No	Yes	39
GSM1672449	Female	55	Yes	pT2	pN1	Alive	33	No	No	No	33
GSM1672451	Male	76	Yes	pT1	pN0	Alive	62	No	No	No	62
GSM1672454	Male	70	Yes	pT2	pN1	Dead	20	Yes	Yes	Yes	13
GSM1672456	Female	67	Yes	pT2	pN1	Alive	93	Yes	Yes	No	93
GSM1672457	Female	74	Yes	pT2	pN0	Dead	14	No	No	No	12
GSM1672458	Female	59	No	pT2	pN1	Alive	100	Yes	No	Yes	19
GSM1672459	Female	66	Yes	pT2	pN0	Alive	33	No	No	No	32
GSM1672460	Male	67	No	pT1	pN1	Dead	32	Yes	No	Yes	21
GSM1672461	Female	57	Yes	pT1	pN0	Alive	60	No	No	No	60
GSM1672462	Male	64	Yes	pT2	pN0	Alive	50	No	No	No	50
GSM1672463	Female	59	Yes	pT2	pN0	Dead	15	No	Yes	Yes	7
GSM1672464	Female	76	No	pT2	pN0	Alive	37	No	No	No	37
GSM1672465	Female	82	Yes	pT2	pN0	Alive	54	No	No	No	54
GSM1672466	Male	58	Yes	pT1	pN0	Alive	31	No	No	No	31
GSM1672467	Male	65	Yes	pT2	pN0	Alive	38	No	No	No	38
GSM1672470	Female	61	Yes	pT1	pN0	Dead	48	Yes	No	No	44
GSM1672472	Female	46	Yes	pT1	pN0	Alive	91	No	No	No	90
GSM1672473	Female	74	Yes	pT2	pN0	Dead	204	No	No	No	65
GSM1672474	Female	51	No	pT2	pN1	Alive	50	No	No	No	50
GSM1672475	Male	54	Yes	pT1	pN0	Alive	80	No	No	No	80
GSM1672477	Female	69	Yes	pT2	pN0	Alive	60	No	No	No	60
GSM1672478	Female	63	Yes	pT2	pN1	Alive	26	No	No	No	26
GSM1672479	Female	76	Yes	pT2	pN0	Dead	62	No	Yes	Yes	55
GSM1672480	Female	72	Yes	pT2	pN1	Alive	22	No	No	No	22
GSM1672481	Female	70	Yes	pT1	pN0	Alive	63	No	No	No	63
GSM1672482	Male	76	Yes	pT1	pN0	Alive	68	No	No	No	68
GSM1672483	Female	81	Yes	pT1	pN0	Alive	7	No	No	No	7
GSM1672484	Female	61	No	pT2	pN0	Dead	52	Yes	Yes	Yes	19
GSM1672485	Female	53	No	pT1	pN0	Alive	36	No	No	No	36
GSM1672486	Female	72	Yes	pT2	pN1	Dead	15	No	Yes	Yes	5
GSM1672487	Female	53	Yes	pT2	pN1	Dead	20	No	No	Yes	13
GSM1672488	Male	61	Yes	pT2	pN0	Alive	41	No	No	Yes	26
GSM1672490	Female	74	Yes	pT2	pN1	Alive	42	No	No	No	42
GSM1672492	Female	65	Yes	pT2	pN0	Alive	50	No	No	No	50
GSM1672493	Female	70	Yes	pT2	pN0	Dead	57	Yes	No	Yes	5
GSM1672494	Female	79	Yes	pT2	pN0	Dead	13	Yes	No	Yes	7
GSM1672495	Male	67	Yes	pT2	pN0	Dead	78	Yes	No	Yes	11
GSM1672496	Male	77	Yes	pT2	pN0	Alive	48	No	No	No	48
GSM1672498	Female	76	Yes	pT2	pN0	Alive	37	No	No	No	37
GSM1672499	Male	72	Yes	pT2	pN1	Dead	17	Yes	No	Yes	15
GSM1672500	Female	51	Yes	pT1	pN0	Dead	24	No	No	No	24
GSM1672501	Female	63	No	pT1	pN0	Alive	44	No	No	No	44
GSM1672502	Female	80	Yes	pT1	pN0	Alive	30	No	No	No	30
GSM1672503	Female	74	No	pT2	pN1	Alive	50	Yes	Yes	Yes	26
GSM1672504	Female	58	Yes	pT1	pN0	Alive	88	No	Yes	No	88
GSM1672505	Female	62	Yes	pT2	pN0	Alive	42	No	Yes	Yes	16
GSM1672506	Female	67	No	pT1	pN0	Alive	46	No	No	No	46
GSM1672507	Female	71	Yes	pT1	pN0	Alive	56	No	No	No	56
GSM1672508	Female	61	Yes	pT1	pN0	Alive	40	No	No	No	40
GSM1672510	Female	72	Yes	pT2	pN1	Alive	43	No	No	No	43
GSM1672511	Female	43	Yes	pT1	pN0	Alive	55	No	No	No	55
GSM1672513	Female	54	No	pT2	pN0	Alive	36	No	No	No	36
GSM1672514	Female	79	No	pT1	pN1	Dead	10	No	Yes	Yes	6
GSM1672515	Male	61	No	pT2	pN0	Dead	23	Yes	No	Yes	21
GSM1672516	Male	74	Yes	pT2	pN0	Alive	62	No	No	No	62
GSM1672517	Female	80	Yes	pT3	pN0	Alive	85	Yes	No	Yes	36
GSM1672518	Female	68	Yes	pT2	pN0	Dead	47	Yes	Yes	Yes	11
GSM1672519	Female	64	Yes	pT1	pN0	Dead	48	No	No	Yes	11
GSM1672520	Female	58	Yes	pT2	pN1	Alive	57	Yes	No	Yes	31
GSM1672521	Male	57	Yes	pT2	pN0	Alive	43	No	No	No	43
GSM1672522	Female	57	Yes	pT2	pN0	Alive	41	No	No	No	41
GSM1672523	Male	67	No	pT2	pN0	Alive	43	No	No	No	43
GSM1672524	Female	75	Yes	pT2	pN1	Alive	32	No	No	No	32
GSM1672525	Male	74	No	pT1	pN0	Alive	64	No	No	No	64
GSM1672526	Male	59	Yes	pT2	pN0	Alive	107	No	No	No	107
GSM1672527	Male	75	Yes	pT2	pN0	Dead	25	No	No	Yes	14
GSM1672528	Female	60	Yes	pT2	pN0	Alive	96	No	No	No	96
GSM1672529	Female	41	Yes	pT2	pN0	Alive	98	No	No	Yes	2
GSM1672530	Male	59	Yes	pT1	pN0	Dead	37	No	No	Yes	17
GSM1672531	Female	60	Yes	pT2	pN0	Alive	90	Yes	No	No	90
GSM1672532	Male	43	Yes	pT1	pN1	Alive	40	No	No	Yes	11
GSM1672533	Male	54	Yes	pT2	pN0	Dead	71	Yes	No	Yes	58
GSM1672534	Female	52	Yes	pT2	pN1	Dead	9	Yes	No	Yes	3
GSM1672535	Male	47	Yes	pT2	pN0	Alive	110	Yes	No	No	110
GSM1672536	Female	55	Yes	pT2	pN0	Alive	110	No	No	No	110
GSM1672537	Female	66	No	pT2	pN0	Dead	6	Yes	No	Yes	3
GSM1672538	Female	70	Yes	pT1	pN1	Dead	95	Yes	No	Yes	77
GSM1672539	Male	68	Yes	pT2	pN0	Dead	38	Yes	No	Yes	35
GSM1672540	Female	61	Yes	pT2	pN0	Dead	9	No	No	Yes	5
GSM1672541	Female	60	Yes	pT2	pN0	Alive	87	No	No	No	87
GSM1672542	Male	35	Yes	pT2	pN0	Alive	88	No	No	No	88
GSM1672543	Female	53	Yes	pT2	pN1	Alive	74	No	No	No	74
GSM1672544	Male	54	Yes	pT2	pN1	Dead	8	Yes	No	Yes	6
GSM1672545	Female	73	Yes	pT2	pN0	Alive	59	Yes	No	Yes	44
GSM1672546	Female	38	Yes	pT2	pN0	Alive	55	Yes	No	No	55
GSM1672547	Male	58	Yes	pT2	pN0	Alive	36	No	No	No	36
GSM1672548	Male	65	Yes	pT2	pN0	Dead	15	Yes	No	Yes	7
GSM1672549	Female	66	No	pT2	pN0	Alive	85	Yes	No	No	85
GSM1672550	Male	66	Yes	pT2	pN1	Dead	9	No	No	Yes	6
GSM1672551	Male	76	Yes	pT2	pN1	Dead	11	No	No	Yes	4
GSM1672552	Male	53	Yes	pT2	pN0	Dead	79	Yes	No	Yes	13
GSM1672553	Male	60	Yes	pT2	pN0	Alive	105	No	No	No	105
GSM1672554	Female	40	Yes	pT2	pN0	Alive	97	Yes	No	No	97
GSM1672555	Male	67	Yes	pT2	pN1	Dead	4	No	No	Yes	4
GSM1672556	Male	62	Yes	pT2	pN0	Dead	36	Yes	No	Yes	16
GSM1672557	Male	61	No	pT1	pN1	Dead	44	No	No	Yes	25
GSM1672558	Male	63	Yes	pT2	pN1	Dead	74	No	No	No	63
GSM1672559	Male	62	Yes	pT2	pN1	Dead	13	Yes	No	Yes	4
GSM1672560	Female	51	Yes	pT2	pN0	Alive	90	Yes	No	No	90
GSM1672561	Female	53	Yes	pT2	pN0	Alive	85	Yes	No	No	85
GSM1672562	Female	56	Yes	pT2	pN1	Dead	71	Yes	No	Yes	69
GSM1672563	Male	61	Yes	pT1	pN1	Dead	64	Yes	No	Yes	29
GSM1672564	Female	52	Yes	pT2	pN0	Dead	65	Yes	No	No	60
GSM1672565	Male	60	Yes	pT2	pN0	Alive	68	Yes	No	No	68
GSM1672566	Male	57	Yes	pT2	pN1	Alive	64	Yes	No	No	64
GSM1672567	Female	46	No	pT2	pN0	Alive	63	No	No	No	63
GSM1672568	Male	71	Yes	pT2	pN1	Dead	13	Yes	No	Yes	11
GSM1672569	Male	53	Yes	pT2	pN1	Alive	95	No	No	No	95
GSM1672570	Male	68	Yes	pT1	pN1	Alive	74	No	No	No	74
GSM1672571	Female	72	Yes	pT2	pN1	Dead	57	No	No	Yes	56
GSM1672572	Female	68	Yes	pT1	pN0	Dead	56	No	No	Yes	17
GSM1672573	Male	65	Yes	pT2	pN1	Alive	48	No	No	No	48
GSM1672574	Female	68	No	pT2	pN0	Alive	49	No	No	Yes	44
GSM1672575	Male	68	Yes	pT1	pN0	Alive	28	No	No	No	28
GSM1672576	Female	57	Yes	pT2	pN0	Alive	36	No	No	No	36
GSM1672577	Female	56	No	pT1	pN0	Alive	40	Yes	Yes	Yes	12
GSM1672578	Male	56	Yes	pT2	pN0	Alive	37	No	No	No	37
GSM1672579	Female	51	No	pT1	pN0	Alive	40	No	No	No	40
GSM1672580	Female	68	Yes	pT1	pN0	Dead	23	Unknown	Unknown	No	23
GSM1672581	Male	61	Yes	pT2	pN0	Alive	76	Unknown	Unknown	No	76
GSM1672582	Female	62	Yes	pT1	pN0	Dead	34	Unknown	Unknown	Yes	28
GSM1672583	Male	73	No	pT2	pN0	Alive	66	Unknown	Unknown	No	66
GSM1672584	Female	63	Yes	pT2	pN1	Dead	29	Unknown	Unknown	Yes	17
GSM1672585	Male	72	No	pT2	pN0	Dead	7	No	No	Yes	5
GSM1672586	Female	57	Yes	pT1	pN0	Alive	53	No	No	No	53
GSM1672587	Female	55	No	pT1	pN0	Alive	63	No	No	No	63
GSM1672588	Male	64	Yes	pT2	pN0	Alive	23	No	No	No	23
GSM1672589	Female	40	Yes	pT2	pN0	Alive	62	No	No	No	62
GSM1672590	Female	75	No	pT3	pN0	Dead	7	No	No	Yes	5
GSM1672591	Male	60	Yes	pT2	pN0	Alive	26	No	No	No	26
GSM1672592	Female	58	Yes	pT2	pN0	Alive	40	No	No	No	40
GSM1672593	Male	64	Yes	pT2	pN0	Alive	30	No	No	Yes	10
GSM1672594	Male	62	Yes	pT2	pN0	Alive	40	No	No	No	40
GSM1672595	Male	75	No	pT1	pN0	Alive	84	No	No	Yes	75
GSM1672596	Male	76	Yes	pT2	pN0	Dead	18	No	No	No	18
GSM1672597	Female	59	Yes	pT1	pN1	Dead	25	No	No	Yes	12
GSM1672598	Male	54	Yes	pT1	pN0	Alive	80	No	No	No	80
GSM1672599	Male	74	Yes	pT2	pN1	Dead	12	No	No	Yes	7
GSM1672600	Female	70	No	pT2	pN0	Alive	32	No	No	No	32
GSM1672601	Female	68	Yes	pT2	pN0	Alive	105	No	No	Yes	84
GSM1672602	Male	69	Yes	pT3	pN0	Alive	81	No	No	No	81
GSM1672603	Male	75	Yes	pT2	pN0	Alive	75	No	No	No	75
GSM1672604	Male	64	Yes	pT2	pN0	Alive	97	No	No	No	97
GSM1672605	Male	79	No	pT2	pN1	Dead	18	No	No	Yes	17
GSM1672606	Male	69	Yes	pT2	pN0	Dead	32	No	No	Yes	12
GSM1672607	Male	77	Yes	pT2	pN1	Dead	10	No	No	Yes	5
GSM1672608	Female	66	Yes	pT2	pN0	Dead	44.94	No	No	Yes	2.79
GSM1672609	Male	79	Yes	pT2	pN0	Dead	34.76	No	No	Yes	13.54
GSM1672610	Female	72	Yes	pT2	pN0	Dead	19.84	No	No	Yes	17.35
GSM1672615	Male	40	Yes	pT2	pN0	Alive	123.3	No	No	No	123.3
GSM1672617	Female	75	Yes	pT3	pN0	Dead	30.12	No	Yes	No	30.12
GSM1672619	Female	77	No	pT1	pN0	Dead	105.99	No	No	No	91.01
GSM1672621	Male	49	Yes	pT2	pN0	Dead	20.86	Yes	No	Yes	19.06
GSM1672622	Male	62	Yes	pT2	pN1	Dead	27.63	Yes	Yes	Yes	26.71
GSM1672623	Male	66	Yes	pT2	pN0	Dead	74.18	No	No	No	69.65
GSM1672625	Female	62	Yes	pT1	pN1	Dead	41.33	No	Yes	Yes	9.72
GSM1672627	Male	77	Yes	pT2	pN0	Dead	0.43	No	No	No	0.2
GSM1672628	Female	61	Yes	pT2	pN0	Dead	16.56	Yes	Yes	No	14
GSM1672629	Male	81	Yes	pT1	pN0	Dead	61.21	No	No	No	61.2
GSM1672630	Female	72	Yes	pT2	pN1	Alive	104.47	No	No	No	104.47
GSM1672631	Female	67	Yes	pT2	pN0	Dead	70.6	No	No	Yes	70.27
GSM1672633	Female	64	Yes	pT2	pN0	Dead	17.54	No	No	Yes	2.53
GSM1672634	Female	65	Yes	pT2	pN0	Dead	27.56	No	No	Yes	25.43
GSM1672635	Male	76	Yes	pT3	pN0	Dead	16.39	No	No	Yes	8.44
GSM1672636	Female	66	No	pT2	pN0	Alive	77.7	No	No	No	77.7
GSM1672637	Male	70	Yes	pT1	pN0	Alive	94.16	No	No	Yes	25.17
GSM1672638	Female	66	Yes	pT2	pN0	Alive	73.4	No	No	No	56.15
GSM1672639	Male	70	Yes	pT2	pN0	Dead	45.24	Yes	No	Yes	17.77
GSM1672640	Male	63	Yes	pT2	pN0	Dead	0.03	No	No	No	0.03
GSM1672641	Female	68	No	pT2	pN0	Dead	75.73	No	No	Yes	55.62
GSM1672642	Male	76	Yes	pT2	pN0	Dead	39.06	No	No	Yes	21.39
GSM1672646	Male	60	Yes	pT3	pN0	Dead	42.18	No	No	Yes	11.04
GSM1672647	Female	73	Yes	pT1	pN0	Dead	85.65	No	No	No	83.87
GSM1672648	Male	47	Yes	pT3	pN0	Alive	92.52	Yes	Yes	Yes	88.77
GSM1672649	Male	64	Yes	pT2	pN0	Dead	39.36	No	No	Yes	13.63
GSM1672650	Female	66	Yes	pT1	pN0	Alive	82.5	No	No	No	82.5
GSM1672651	Male	48	Yes	pT2	pN1	Alive	31.7	Yes	No	Yes	22.21
GSM1672656	Male	70	Yes	pT2	pN0	Alive	58.84	No	No	No	6.9
GSM1672657	Male	75	Yes	pT2	pN0	Alive	81.54	No	No	No	81.54
GSM1672658	Female	63	Yes	pT2	pN0	Dead	24.51	No	No	Yes	22.18
GSM1672659	Female	81	Yes	pT2	pN0	Dead	7.03	No	No	No	0.72
GSM1672660	Female	75	Yes	pT3	pN0	Dead	9.63	No	No	Yes	7.92
GSM1672661	Female	60	No	pT2	pN0	Dead	40.21	No	No	No	36.14
GSM1672662	Female	60	Yes	pT2	pN0	Alive	66.69	No	No	No	66.69
GSM1672664	Male	73	Yes	pT2	pN0	Alive	76.12	No	No	Yes	76.12
GSM1672665	Male	77	Yes	pT2	pN0	Dead	72.64	No	No	Yes	37.16
GSM1672666	Male	50	Yes	pT3	pN0	Dead	11.99	No	No	Yes	9.26
GSM1672667	Female	59	Yes	pT2	pN1	Dead	6.24	No	Yes	Yes	4.24
GSM1672668	Male	70	Yes	pT1	pN0	Dead	21.88	No	No	Yes	6.83
GSM1672669	Male	58	Yes	pT2	pN1	Alive	78.85	No	No	Yes	4.67
GSM1672670	Male	60	Yes	pT2	pN0	Alive	72.05	No	No	No	72.05
GSM1672671	Male	72	Yes	pT2	pN1	Dead	28.25	No	No	Yes	17.25
GSM1672672	Female	62	No	pT2	pN0	Alive	53.39	No	No	Yes	53.19
GSM1672673	Female	77	No	pT1	pN0	Alive	39.03	No	No	No	23.26
GSM1672674	Male	82	Yes	pT2	pN0	Dead	52.2	No	No	Yes	49.64
GSM1672675	Male	73	Yes	pT2	pN0	Dead	15.77	No	No	Yes	13.14
GSM1672676	Female	57	Yes	pT2	pN1	Dead	27.66	No	No	Yes	11.3
GSM1672677	Male	73	Yes	pT2	pN1	Dead	29.67	Yes	No	Yes	23.13
GSM1672679	Male	53	Yes	pT2	pN0	Alive	150.18	No	No	No	150.18
GSM1672681	Female	71	Yes	pT2	pN1	Dead	24.74	Yes	Yes	Yes	20.57
GSM1672682	Male	36	Yes	pT2	pN1	Dead	16.49	Yes	Yes	Yes	5.62
GSM1672684	Female	68	Yes	pT3	pN0	Dead	26.38	No	Yes	Yes	23.49
GSM1672687	Male	62	No	pT1	pN0	Dead	30.7	No	No	No	30.7
GSM1672688	Male	72	No	pT3	pN0	Dead	80.9	No	No	Yes	80.9
GSM1672691	Male	57	No	pT1	pN1	Dead	42.5	No	No	Yes	42.5
GSM1672692	Male	69	No	pT2	pN0	Dead	122.4	No	No	No	122.4
GSM1672693	Male	58	No	pT1	pN0	Dead	30.2	No	No	Yes	30.17
GSM1672694	Male	72	No	pT1	pN1	Dead	78.5	No	No	Yes	78.47
GSM1672695	Male	47	No	pT2	pN0	Dead	73.2	No	No	Yes	73.17
GSM1672697	Male	59	No	pT3	pN0	Alive	145.8	No	No	No	145.77
GSM1672698	Male	69	No	pT1	pN0	Dead	73.7	No	No	No	73.7
GSM1672699	Male	77	No	pT1	pN1	Dead	3.3	No	No	No	3.27
GSM1672700	Male	77	No	pT1	pN0	Dead	19.5	No	No	Yes	19.5
GSM1672701	Male	70	No	pT2	pN1	Dead	8.4	No	No	Yes	8.4
GSM1672703	Male	67	No	pT2	pN0	Alive	129.8	No	No	No	129.8
GSM1672705	Male	78	No	pT2	pN0	Dead	105.4	No	No	No	105.37
GSM1672706	Male	46	No	pT2	pN0	Dead	157.5	No	No	No	157.5
GSM1672707	Male	62	No	pT1	pN0	Dead	120.5	No	No	Yes	120.47
GSM1672708	Male	66	No	pT2	pN0	Dead	47.8	No	No	Yes	47.8
GSM1672709	Male	65	No	pT2	pN1	Dead	130	No	No	No	129.97
GSM1672710	Female	46	No	pT1	pN1	Alive	52.3	No	No	No	52.3
GSM1672711	Female	63	No	pT1	pN1	Alive	69.4	No	No	No	69.4
GSM1672712	Male	60	No	pT1	pN1	Dead	25.95	No	No	No	25.95
GSM1672713	Male	77	No	pT2	pN0	Alive	121.8	No	No	No	121.77
GSM1672717	Male	68	No	pT1	pN0	Dead	9.2	No	No	No	9.17
GSM1672718	Male	66	No	pT2	pN0	Dead	19	No	No	No	19
GSM1672721	Male	81	No	pT2	pN0	Alive	97.6	No	No	No	90.7
GSM1672722	Male	65	No	pT1	pN1	Alive	175.9	Unknown	Unknown	No	175.9
GSM1672723	Male	61	No	pT2	pN1	Dead	45.3	Unknown	Unknown	Yes	45.3

## Sheet: GSE50081
Sample	Sex	Age	Smoking	T-stage	N-stage	M-stage	Stage	Status	Survival time (years)	Recurrence	Disease-free survival time (years)
GSM1213670	Female	68.15	Yes	1	0	0	1A	alive	7.52	No	7.521
GSM1213671	Male	69.15	Yes	2	0	0	1B	alive	7.32	No	7.324
GSM1213672	Female	82.36	Yes	1	0	0	1A	alive	6.84	No	6.842
GSM1213673	Male	68	Yes	2	0	0	1B	dead	1.91	Yes	1.613
GSM1213676	Male	71.43	Yes	2	0	0	1B	dead	4.33	Yes	4.156
GSM1213677	Female	44.21	No	2	0	0	1B	alive	6.22	No	6.218
GSM1213678	Female	74.16	No	2	1	0	2B	dead	4.08	Yes	3.743
GSM1213679	Male	66.46	Yes	1	0	0	1A	alive	6.31	No	6.311
GSM1213680	Female	59.01	Yes	2	0	0	1B	alive	5.99	No	5.988
GSM1213681	Female	70.56	Yes	2	0	0	1B	alive	5.32	No	5.317
GSM1213682	Female	72.96	Yes	1	0	0	1A	alive	5.56	No	5.561
GSM1213683	Male	79.28	Yes	2	0	0	1B	alive	5.02	No	5.018
GSM1213685	Male	52.14	Yes	1	0	0	1A	alive	6.76	No	6.757
GSM1213686	Male	85.78	Yes	2	0	0	1B	dead	2.84	No	2.836
GSM1213687	Male	76.93	Yes	2	0	0	1B	alive	6.46	No	6.456
GSM1213688	Male	73.23	Yes	1	0	0	1A	alive	5.76	No	5.758
GSM1213689	Female	77.18	No	1	0	0	1A	alive	4.95	No	4.95
GSM1213690	Female	78.96	Yes	2	1	0	2B	alive	5.12	Yes	4.882
GSM1213691	Male	78.99	Yes	2	0	0	1B	alive	6.39	No	6.393
GSM1213692	Female	55.39	No	1	0	0	1A	dead	5.74	No	5.744
GSM1213693	Female	61.53	Yes	2	1	0	2B	dead	1.1	Yes	0.709
GSM1213694	Female	68.66	No	1	1	0	2A	alive	6.69	Yes	3.102
GSM1213695	Female	62.9	Yes	2	1	0	2B	alive	5.84	No	5.843
GSM1213696	Male	67.04	Yes	2	0	0	1B	alive	5.18	No	5.18
GSM1213697	Male	79.71	Yes	2	0	0	1B	alive	6.37	No	6.368
GSM1213698	Female	69.59	Yes	2	1	0	2B	dead	5.63	No	5.634
GSM1213699	Male	61.13	No	1	0	0	1A	dead	1.88	Yes	1.325
GSM1213700	Female	73.93	No	2	0	0	1B	dead	4.03	Yes	1.87
GSM1213702	Male	55.75	Yes	3	0	0	2B	dead	2.93	No	2.927
GSM1213703	Female	75.68	No	2	0	0	1B	dead	5.96	Yes	5.752
GSM1213704	Male	61.59	No	2	1	0	2B	alive	5.54	Yes	4.964
GSM1213707	Female	41.95	No	2	0	0	1B	alive	5.41	Yes	1.725
GSM1213710	Male	67.56	Yes	2	1	0	2B	alive	0.33	Yes	0.214
GSM1213715	Female	72.97	Yes	2	1	0	2B	alive	7.36	Yes	4.022
GSM1213716	Male	73.57	Yes	2	0	0	1B	dead	4.37	Yes	4.367
GSM1213717	Male	63.41	Yes	2	0	0	1B	dead	4.91	Yes	3.608
GSM1213720	Male	67.6	Yes	1	0	0	1A	alive	6.37	No	6.371
GSM1213722	Female	68.87	Yes	2	0	0	1B	dead	1.25	Yes	0.583
GSM1213723	Male	79.65	Yes	2	1	0	2B	dead	2.61	Yes	2.229
GSM1213724	Male	76.91	Yes	1	0	0	1A	alive	6.28	No	6.283
GSM1213726	Female	83.65	Yes	2	1	0	2B	alive	6.56	No	6.563
GSM1213727	Male	49.24	Yes	1	1	0	2A	dead	5.79	Yes	1.791
GSM1213728	Male	75.89	Yes	1	0	0	1A	alive	5.39	No	5.388
GSM1213730	Male	65.26	Yes	2	0	0	1B	dead	3.21	Yes	0.799
GSM1213733	Male	78.13	Yes	2	0	0	1B	dead	3.48	Yes	2.708
GSM1213734	Female	71.23	Yes	2	1	0	2B	alive	5.16	No	5.161
GSM1213735	Female	68.14	Yes	2	0	0	1B	alive	6.06	Yes	1.232
GSM1213736	Female	54.09	Yes	2	0	0	1B	dead	0.91	Yes	0.887
GSM1213737	Female	64.19	No	1	0	0	1A	alive	2.95	No	2.946
GSM1213738	Male	63.5	Yes	1	1	0	2A	dead	3.85	No	3.852
GSM1213739	Female	74.91	Yes	2	0	0	1B	alive	0.12	No	0.12
GSM1213740	Female	85.91	No	2	0	0	1B	alive	5.84	No	5.843
GSM1213741	Male	80.61	No	2	0	0	1B	dead	6.35	No	6.352
GSM1213742	Male	80.76	Yes	2	1	0	2B	dead	5.26	No	5.259
GSM1213743	Female	40.16	No	2	0	0	1B	alive	5.03	No	5.032
GSM1213746	Male	60.79	Yes	2	0	0	1B	alive	5.17	No	5.175
GSM1213747	Female	57.09	Yes	1	1	0	2A	alive	4.13	No	4.129
GSM1213749	Male	78.26	No	2	0	0	1B	dead	3.2	Yes	1.216
GSM1213750	Male	50.12	Yes	2	1	0	2B	dead	1.03	Yes	0.923
GSM1213751	Female	49.86	Yes	1	0	0	1A	alive	4.91	No	4.912
GSM1213752	Male	64.73	Yes	2	0	0	1B	dead	0.97	Yes	0.821
GSM1213753	Female	80.78	Yes	2	0	0	1B	dead	3.09	Yes	2.732
GSM1213754	Male	72.96	Yes	2	1	0	2B	dead	2.02	Yes	0.701
GSM1213756	Male	60.85	Yes	1	0	0	1A	alive	5.27	No	5.273
GSM1213757	Male	69.77	Yes	2	0	0	1B	alive	5.75	Yes	0.274
GSM1213758	Male	61.98	Yes	2	0	0	1B	alive	5.51	Yes	2.119
GSM1213759	Male	49.41	Yes	2	0	0	1B	alive	5.49	No	5.495
GSM1213760	Female	78.11	Yes	1	0	0	1A	alive	4.57	No	4.575
GSM1213761	Female	63.1	Yes	1	0	0	1A	alive	4.93	No	4.928
GSM1213762	Female	57.68	Yes	3	0	0	2B	dead	0.86	Yes	0.112
GSM1213763	Female	62.23	Yes	2	0	0	1B	dead	1.95	No	1.955
GSM1213764	Female	63.54	No	2	0	0	1B	alive	7.75	No	7.745
GSM1213768	Male	60.6	Yes	2	0	0	1B	alive	4.34	No	4.345
GSM1213769	Female	57.75	Yes	1	0	0	1A	alive	5.29	Yes	3.721
GSM1213770	Male	68.59	Yes	2	1	0	2B	dead	2.11	No	2.108
GSM1213773	Female	69.43	Yes	2	0	0	1B	dead	4.79	No	4.794
GSM1213774	Male	68.25	Yes	2	1	0	2B	dead	3.01	Yes	2.888
GSM1213775	Male	70.52	Yes	1	0	0	1A	dead	3.14	No	3.143
GSM1213777	Male	66.69	Yes	2	0	0	1B	alive	5.45	No	5.446
GSM1213779	Female	73.02	Yes	2	0	0	1B	alive	3.11	No	3.107
GSM1213780	Male	84.19	No	1	0	0	1A	dead	0.65	No	0.654
GSM1213781	Male	70.96	Yes	2	1	0	2B	dead	1.8	No	1.796
GSM1213782	Male	74.74	Yes	1	0	0	1A	alive	3.21	No	3.214
GSM1213783	Female	83.58	Yes	1	0	0	1A	dead	0.6	No	0.6
GSM1213784	Male	66.38	Yes	1	0	0	1A	alive	5.2	No	5.205
GSM1213785	Male	73.63	No	1	0	0	1A	dead	3.89	Yes	2.94
GSM1213787	Female	71.22	No	2	0	0	1B	alive	3.43	Yes	2.913
GSM1213788	Male	80.54	Yes	2	1	0	2B	dead	1.49	Yes	1.191
GSM1213792	Female	79.62	Yes	2	0	0	1B	dead	2.92	No	2.916
GSM1213793	Female	72.67	No	2	0	0	1B	alive	2.69	No	2.686
GSM1213794	Female	56.71	No	1	0	0	1A	alive	4.99	No	4.988
GSM1213795	Female	60.29	No	1	0	0	1A	alive	6.67	No	6.675
GSM1213797	Male	70.91	Yes	1	0	0	1A	alive	5.84	No	5.837
GSM1213798	Male	75.03	Yes	2	0	0	1B	alive	10.88	No	0.019
GSM1213800	Female	84.48	No	1	0	0	1A	alive	0.51	No	0.515
GSM1213801	Male	76.94	Yes	1	1	0	2A	dead	4.04	No	0.027
GSM1213803	Male	73.69	Yes	2	0	0	1B	alive	1.54	No	1.536
GSM1213804	Female	80.83	No	2	0	0	1B	alive	7.83	No	7.833
GSM1213805	Male	47.09	Yes	2	0	0	1B	alive	6.02	No	6.021
GSM1213806	Male	69.03	Yes	2	0	0	1B	alive	1.71	No	1.714
GSM1213807	Male	69.92	Yes	2	1	0	2B	alive	0.71	No	0.706
GSM1213808	Female	48.8	No	1	0	0	1A	alive	5	No	5.005
GSM1213809	Female	78.58	Yes	1	0	0	1A	alive	1.27	No	1.273
GSM1213810	Female	70.38	No	2	0	0	1B	alive	0.15	No	0.153
GSM1213811	Male	62.68	Yes	1	1	0	2A	alive	1.37	No	1.372
GSM1213812	Male	62.17	Yes	2	1	0	2B	dead	0.8	No	0.802
GSM1213814	Female	70.82	Yes	2	0	0	1B	alive	5.1	No	5.103
GSM1213816	Male	70.56	No	2	1	0	2B	alive	0.09	No	0.093
GSM1213818	Female	84.95	Yes	2	1	0	2B	alive	3.38	No	3.379
GSM1213819	Male	75.7	No	2	0	0	1B	dead	1.52	No	1.522
GSM1213820	Female	67.62	No	2	0	0	1B	dead	1.91	No	1.906
GSM1213824	Female	70.73	Yes	2	1	0	2B	dead	1.59	No	1.591
GSM1213825	Female	64.13	Yes	1	0	0	1A	alive	7.38	No	7.381
GSM1213826	Male	71.7	Yes	2	0	0	1B	dead	0.57	No	0.569
GSM1213827	Male	61.13	Yes	1	0	0	1A	alive	4.17	No	4.17
GSM1213831	Male	76.71	No	2	1	0	2B	alive	5.13	No	5.125
GSM1213833	Female	68.95	Yes	2	0	0	1B	dead	0.56	Yes	0.126
GSM1213834	Female	68.32	No	2	0	0	1B	alive	2.71	No	2.708
GSM1213836	Female	55.53	No	1	1	0	2A	alive	1.26	No	1.262
GSM1213837	Female	74.09	Yes	2	0	0	1B	dead	7.61	No	7.608
GSM1213840	Female	65.69	No	1	0	0	1A	dead	1.23	No	0.016
GSM1213844	Male	70.62	No	1	0	0	1A	alive	4.54	No	4.539
GSM1213845	Female	71.84	Yes	2	1	0	2B	dead	1.2	Yes	1.035
GSM1213846	Male	75.58	Yes	2	0	0	1B	dead	0.31	No	0.315
GSM1213847	Male	76.07	No	1	0	0	1A	alive	8.26	No	8.263
GSM1213848	Female	76.25	Yes	2	1	0	2B	dead	0.1	No	0.099
GSM1213849	Female	60.08	Yes	1	0	0	1A	alive	4.16	No	4.162
