# Supplementary material for: Clinical Significance and Immune Landscape of Recurrence-Associated Ferroptosis Signature in Early-Stage Lung Adenocarcinoma
Source: Front Oncol. 2022 Jan 27;12:794293. doi: 10.3389/fonc.2022.794293 (PMC8828635; doi:10.3389/fonc.2022.794293)
Supplement: Supplementary Table 3 — FRG signature genes (A, B). [file Table_3.xlsx]

## Sheet: Sheet1
Table S3. FRG signature genes A and B.
Gene	FRG-signature-group
ZFP69B	cluster A
ANGPTL7	cluster A
ZNF419	cluster A
ALOX12	cluster A
MAPK8	cluster A
CBS	cluster A
GABPB1	cluster A
GLS2	cluster A
FLT3	cluster A
ULK2	cluster A
NOX3	cluster A
XBP1	cluster A
ATP6V1G2	cluster A
ALOX12B	cluster A
DRD5	cluster A
ALOXE3	cluster A
NGB	cluster A
NOX5	cluster A
NOX4	cluster A
PRKAA2	cluster A
DRD4	cluster A
TFR2	cluster A
MT3	cluster A
HIC1	cluster A
CDO1	cluster A
VLDLR	cluster A
IFNG	cluster A
NFS1	cluster A
HELLS	cluster A
HAMP	cluster A
ARNTL	cluster A
HNF4A	cluster A
NOS2	cluster A
ATG7	cluster A
PIK3CA	cluster A
CHAC1	cluster A
FBXW7	cluster A
NOX1	cluster A
PHKG2	cluster A
LPCAT3	cluster A
SLC2A8	cluster A
CARS	cluster A
SLC2A6	cluster A
SETD1B	cluster A
ATM	cluster A
TAZ	cluster A
RGS4	cluster A
LPIN1	cluster A
MYB	cluster A
IREB2	cluster A
DNAJB6	cluster A
ATG16L1	cluster A
ALOX15	cluster A
SIRT1	cluster A
NF2	cluster A
TP63	cluster A
DUOX1	cluster A
SLC11A1	cluster A
MTOR	cluster A
MAPK9	cluster A
CRYAB	cluster A
SLC7A11	cluster A
DUOX2	cluster A
TLR4	cluster A
SLC1A4	cluster A
BRD4	cluster A
CISD1	cluster A
GCH1	cluster A
TF	cluster A
IL6	cluster A
TFAP2C	cluster A
ATG3	cluster A
WIPI1	cluster A
BID	cluster A
ASNS	cluster A
CDKN2A	cluster A
PCK2	cluster A
SOCS1	cluster A
MAFG	cluster A
MAP3K5	cluster A
WIPI2	cluster A
ULK1	cluster A
ALB	cluster A
AURKA	cluster A
HMGCR	cluster A
AGPAT3	cluster A
MT1G	cluster A
RB1	cluster A
OXSR1	cluster A
BACH1	cluster A
ACSF2	cluster A
KLHL24	cluster A
IL33	cluster A
TRIB3	cluster A
BECN1	cluster A
AKR1C1	cluster A
CEBPG	cluster A
FADS2	cluster A
SLC38A1	cluster A
ALOX15B	cluster A
ENPP2	cluster A
ELAVL1	cluster A
MAPK1	cluster A
PML	cluster A
TGFBR1	cluster A
GCLM	cluster A
GPX2	cluster A
PSAT1	cluster A
EMC2	cluster B
ACVR1B	cluster B
GCLC	cluster B
AKR1C3	cluster B
EGFR	cluster B
ACO1	cluster B
ATF3	cluster B
ACSL3	cluster B
YY1AP1	cluster B
CA9	cluster B
KRAS	cluster B
ATG5	cluster B
GABARAPL1	cluster B
PTGS2	cluster B
RRM2	cluster B
HRAS	cluster B
TMBIM4	cluster B
PRKAA1	cluster B
SQLE	cluster B
DDIT3	cluster B
SLC2A3	cluster B
RIPK1	cluster B
CXCL2	cluster B
HSBP1	cluster B
HILPDA	cluster B
SRC	cluster B
SLC7A5	cluster B
PANX1	cluster B
SP1	cluster B
ATG13	cluster B
GOT1	cluster B
TP53	cluster B
ABCC1	cluster B
CHMP6	cluster B
VEGFA	cluster B
BNIP3	cluster B
GDF15	cluster B
SCP2	cluster B
MUC1	cluster B
NQO1	cluster B
LONP1	cluster B
STMN1	cluster B
DPP4	cluster B
ACSL4	cluster B
TNFAIP3	cluster B
TFRC	cluster B
SNX4	cluster B
BAP1	cluster B
MAPK14	cluster B
ALOX5	cluster B
CAV1	cluster B
PLIN2	cluster B
EIF2S1	cluster B
G6PD	cluster B
TXNRD1	cluster B
EPAS1	cluster B
HSF1	cluster B
FDFT1	cluster B
MAPK3	cluster B
STEAP3	cluster B
ZFP36	cluster B
NRAS	cluster B
HSD17B11	cluster B
TSC22D3	cluster B
VDAC2	cluster B
SCD	cluster B
SLC2A1	cluster B
ISCU	cluster B
NCF2	cluster B
SLC1A5	cluster B
IDH1	cluster B
FH	cluster B
PGD	cluster B
MTDH	cluster B
SLC3A2	cluster B
KEAP1	cluster B
CYBB	cluster B
CD44	cluster B
NFE2L2	cluster B
HERPUD1	cluster B
GSS	cluster B
CS	cluster B
HMGB1	cluster B
RELA	cluster B
DUSP1	cluster B
DDIT4	cluster B
JUN	cluster B
HMOX1	cluster B
ATF4	cluster B
HIF1A	cluster B
SQSTM1	cluster B
PEBP1	cluster B
GABARAPL2	cluster B
STAT3	cluster B
SAT1	cluster B
CDKN1A	cluster B
HSPB1	cluster B
LAMP2	cluster B
CHMP5	cluster B
PRDX1	cluster B
HSPA5	cluster B
RPL8	cluster B
PRDX6	cluster B
YWHAE	cluster B
GPX4	cluster B
CAPG	cluster B
UBC	cluster B
FTH1	cluster B
FTL	cluster B
